# Supplementary material for: Metal-free direct alkylation of unfunctionalized allylic/benzylic sp3 C–H bonds via photoredox induced radical cation deprotonation
Source: Chem Sci. 2017 Apr 28;8(6):4654–9. doi: 10.1039/c7sc00953d (PMC5618257; doi:10.1039/c7sc00953d)
Supplement: Supplementary file 2 [file SC-008-C7SC00953D-s002.cif]

# Electronic Supplementary Material (ESI) for Chemical Science.
# This journal is © The Royal Society of Chemistry 2017

####################################################################### 
# 
# This file contains crystal structure data downloaded from the 
# Cambridge Structural Database (CSD) hosted by the Cambridge 
# Crystallographic Data Centre (CCDC).
# 
# Full information about CCDC data access policies and citation 
# guidelines are available at http://www.ccdc.cam.ac.uk/access/V1 
# 
# Audit and citation data items may have been added by the CCDC. 
# Please retain this information to preserve the provenance of 
# this file and to allow appropriate attribution of the data. 
# 
#######################################################################

data_G402
_database_code_depnum_ccdc_archive 'CCDC 1506724'
_audit_update_record             
;
2016-09-26 deposited with the CCDC.
2017-04-27 downloaded from the CCDC.
;

_audit_creation_method           SHELXL-2014/7
_shelx_SHELXL_version_number     2014/7
_chemical_name_systematic        ?
_chemical_name_common            ?
_chemical_melting_point          ?
_chemical_formula_moiety         ?
_chemical_formula_sum            'C20 H24 N2'
_chemical_formula_weight         292.41

loop_
_atom_type_symbol
_atom_type_description
_atom_type_scat_dispersion_real
_atom_type_scat_dispersion_imag
_atom_type_scat_source
C C 0.0181 0.0091 'International Tables Vol C Tables 4.2.6.8 and 6.1.1.4'
H H 0.0000 0.0000 'International Tables Vol C Tables 4.2.6.8 and 6.1.1.4'
N N 0.0311 0.0180 'International Tables Vol C Tables 4.2.6.8 and 6.1.1.4'

_space_group_crystal_system      monoclinic
_space_group_IT_number           14
_space_group_name_H-M_alt        'P 21/n'
_space_group_name_Hall           '-P 2yn'

_shelx_space_group_comment       
; 
The symmetry employed for this shelxl refinement is uniquely defined 
by the following loop, which should always be used as a source of 
symmetry information in preference to the above space-group names. 
They are only intended as comments. 
;

loop_
_space_group_symop_operation_xyz
'x, y, z'
'-x+1/2, y+1/2, -z+1/2'
'-x, -y, -z'
'x-1/2, -y-1/2, z-1/2'

_cell_length_a                   16.6451(18)
_cell_length_b                   5.8536(6)
_cell_length_c                   19.416(2)
_cell_angle_alpha                90
_cell_angle_beta                 113.818(5)
_cell_angle_gamma                90
_cell_volume                     1730.6(3)
_cell_formula_units_Z            4
_cell_measurement_temperature    100(2)
_cell_measurement_reflns_used    2345
_cell_measurement_theta_min      2.96
_cell_measurement_theta_max      65.90

_exptl_crystal_description       Needle
_exptl_crystal_colour            Colourless
_exptl_crystal_density_meas      'Not Measured'
_exptl_crystal_density_method    'Not Measured'
_exptl_crystal_density_diffrn    1.122
_exptl_crystal_F_000             632
_exptl_transmission_factor_min   ?
_exptl_transmission_factor_max   ?
_exptl_crystal_size_max          0.594
_exptl_crystal_size_mid          0.046
_exptl_crystal_size_min          0.043
_exptl_absorpt_coefficient_mu    0.499
_shelx_estimated_absorpt_T_min   0.756
_shelx_estimated_absorpt_T_max   0.979
_exptl_absorpt_correction_type   Multi-scan
_exptl_absorpt_correction_T_min  0.4273
_exptl_absorpt_correction_T_max  0.7528
_exptl_absorpt_process_details   'Sadabs, (Sheldrick 2012)'
_exptl_absorpt_special_details   ?
_diffrn_ambient_temperature      100(2)
_diffrn_radiation_wavelength     1.54178
_diffrn_radiation_type           CuK\a
_diffrn_source                   ?
_diffrn_measurement_device_type  'Bruker D8 venture'
_diffrn_measurement_method       '\f and \w scans'
_diffrn_detector_area_resol_mean ?
_diffrn_reflns_number            14377
_diffrn_reflns_av_unetI/netI     0.0867
_diffrn_reflns_av_R_equivalents  0.1171
_diffrn_reflns_limit_h_min       -18
_diffrn_reflns_limit_h_max       19
_diffrn_reflns_limit_k_min       -6
_diffrn_reflns_limit_k_max       6
_diffrn_reflns_limit_l_min       -23
_diffrn_reflns_limit_l_max       23
_diffrn_reflns_theta_min         2.963
_diffrn_reflns_theta_max         66.678
_diffrn_reflns_theta_full        66.678
_diffrn_measured_fraction_theta_max 0.995
_diffrn_measured_fraction_theta_full 0.995
_diffrn_reflns_Laue_measured_fraction_max 0.995
_diffrn_reflns_Laue_measured_fraction_full 0.995
_diffrn_reflns_point_group_measured_fraction_max 0.995
_diffrn_reflns_point_group_measured_fraction_full 0.995
_reflns_number_total             3030
_reflns_number_gt                1837
_reflns_threshold_expression     'I > 2\s(I)'
_reflns_Friedel_coverage         0.000
_reflns_Friedel_fraction_max     .
_reflns_Friedel_fraction_full    .

_reflns_special_details          
; 
 Reflections were merged by SHELXL according to the crystal 
 class for the calculation of statistics and refinement. 
  
 _reflns_Friedel_fraction is defined as the number of unique 
 Friedel pairs measured divided by the number that would be 
 possible theoretically, ignoring centric projections and 
 systematic absences. 
;

_computing_bruker_data_scaling   'SADABS V2012/1 (Bruker AXS Inc.)'
_computing_cell_refinement       'APEX3 v2016.1-0 (Bruker AXS)'
_computing_data_collection       'APEX3 (Bruker AXS)'
_computing_data_reduction        'SAINT V8.32B (Bruker AXS Inc., 2014)'
_computing_molecular_graphics    'Bruker SHELXTL'
_computing_publication_material  'Bruker SHELXTL'
_computing_structure_refinement  'SHELXL--2014 (Sheldrick 2014)'
_computing_structure_solution    'SHELXT--(Sheldrick 2015)'
_refine_special_details          ?
_refine_ls_structure_factor_coef Fsqd
_refine_ls_matrix_type           full
_refine_ls_weighting_scheme      calc
_refine_ls_weighting_details     
'w=1/[\s^2^(Fo^2^)+(0.1405P)^2^] where P=(Fo^2^+2Fc^2^)/3'
_atom_sites_solution_primary     ?
_atom_sites_solution_secondary   ?
_atom_sites_solution_hydrogens   geom
_refine_ls_hydrogen_treatment    constr
_refine_ls_extinction_method     none
_refine_ls_extinction_coef       .
_refine_ls_number_reflns         3030
_refine_ls_number_parameters     202
_refine_ls_number_restraints     0
_refine_ls_R_factor_all          0.1297
_refine_ls_R_factor_gt           0.0794
_refine_ls_wR_factor_ref         0.2432
_refine_ls_wR_factor_gt          0.1965
_refine_ls_goodness_of_fit_ref   1.032
_refine_ls_restrained_S_all      1.032
_refine_ls_shift/su_max          0.000
_refine_ls_shift/su_mean         0.000

loop_
_atom_site_label
_atom_site_type_symbol
_atom_site_fract_x
_atom_site_fract_y
_atom_site_fract_z
_atom_site_U_iso_or_equiv
_atom_site_adp_type
_atom_site_occupancy
_atom_site_site_symmetry_order
_atom_site_calc_flag
_atom_site_refinement_flags_posn
_atom_site_refinement_flags_adp
_atom_site_refinement_flags_occupancy
_atom_site_disorder_assembly
_atom_site_disorder_group
N1 N 0.5124(2) 1.1160(6) 0.58688(18) 0.0584(9) Uani 1 1 d . . . . .
N2 N 0.3483(2) 0.5570(7) 0.46844(18) 0.0656(10) Uani 1 1 d . . . . .
C1 C 0.5623(2) 0.6306(7) 0.73293(18) 0.0470(8) Uani 1 1 d . . . . .
H1 H 0.5725 0.7978 0.7434 0.056 Uiso 1 1 calc R U . . .
C2 C 0.6418(2) 0.5313(7) 0.7231(2) 0.0520(9) Uani 1 1 d . . . . .
H2A H 0.6283 0.3751 0.7020 0.062 Uiso 1 1 calc R U . . .
H2B H 0.6564 0.6270 0.6876 0.062 Uiso 1 1 calc R U . . .
C3 C 0.7194(2) 0.5245(7) 0.7991(2) 0.0535(9) Uani 1 1 d . . . . .
H3A H 0.7299 0.6791 0.8217 0.064 Uiso 1 1 calc R U . . .
H3B H 0.7728 0.4761 0.7923 0.064 Uiso 1 1 calc R U . . .
C4 C 0.7013(2) 0.3587(8) 0.8513(2) 0.0590(10) Uani 1 1 d . . . . .
H4A H 0.7048 0.2004 0.8347 0.071 Uiso 1 1 calc R U . . .
H4B H 0.7472 0.3768 0.9029 0.071 Uiso 1 1 calc R U . . .
C5 C 0.6118(2) 0.3953(6) 0.85289(19) 0.0471(8) Uani 1 1 d . . . . .
C6 C 0.5518(2) 0.5200(6) 0.79923(18) 0.0470(9) Uani 1 1 d . . . . .
H6 H 0.4971 0.5416 0.8030 0.056 Uiso 1 1 calc R U . . .
C7 C 0.5961(2) 0.2844(6) 0.91770(18) 0.0477(8) Uani 1 1 d . . . . .
C8 C 0.6603(3) 0.3865(8) 0.9938(2) 0.0631(11) Uani 1 1 d . . . . .
H8A H 0.6493 0.3168 1.0350 0.095 Uiso 1 1 calc R U . . .
H8B H 0.6513 0.5520 0.9937 0.095 Uiso 1 1 calc R U . . .
H8C H 0.7209 0.3552 1.0006 0.095 Uiso 1 1 calc R U . . .
C9 C 0.6106(3) 0.0273(7) 0.9182(2) 0.0597(10) Uani 1 1 d . . . . .
H9A H 0.5687 -0.0389 0.8710 0.090 Uiso 1 1 calc R U . . .
H9B H 0.6017 -0.0414 0.9606 0.090 Uiso 1 1 calc R U . . .
H9C H 0.6706 -0.0033 0.9233 0.090 Uiso 1 1 calc R U . . .
C10 C 0.5025(2) 0.3275(8) 0.9120(2) 0.0594(10) Uani 1 1 d . . . . .
H10A H 0.4599 0.2643 0.8646 0.089 Uiso 1 1 calc R U . . .
H10B H 0.4928 0.4922 0.9135 0.089 Uiso 1 1 calc R U . . .
H10C H 0.4952 0.2534 0.9544 0.089 Uiso 1 1 calc R U . . .
C11 C 0.4747(2) 0.6002(6) 0.66230(18) 0.0459(8) Uani 1 1 d . . . . .
H11 H 0.4618 0.4327 0.6569 0.055 Uiso 1 1 calc R U . . .
C12 C 0.4851(2) 0.6784(6) 0.58938(18) 0.0471(8) Uani 1 1 d . . . . .
H12 H 0.5372 0.5973 0.5879 0.057 Uiso 1 1 calc R U . . .
C13 C 0.5006(2) 0.9254(7) 0.58740(19) 0.0493(9) Uani 1 1 d . . . . .
C14 C 0.4074(2) 0.6112(7) 0.5212(2) 0.0524(9) Uani 1 1 d . . . . .
C15 C 0.3963(2) 0.7155(6) 0.66865(17) 0.0433(8) Uani 1 1 d . . . . .
C16 C 0.4020(2) 0.9278(7) 0.70202(18) 0.0481(9) Uani 1 1 d . . . . .
H16 H 0.4566 1.0064 0.7212 0.058 Uiso 1 1 calc R U . . .
C17 C 0.3293(2) 1.0275(7) 0.70783(19) 0.0495(9) Uani 1 1 d . . . . .
H17 H 0.3340 1.1731 0.7308 0.059 Uiso 1 1 calc R U . . .
C18 C 0.2497(2) 0.9125(7) 0.67981(19) 0.0501(9) Uani 1 1 d . . . . .
H18 H 0.1998 0.9793 0.6840 0.060 Uiso 1 1 calc R U . . .
C19 C 0.2423(2) 0.7027(7) 0.64605(18) 0.0509(9) Uani 1 1 d . . . . .
H19 H 0.1876 0.6249 0.6267 0.061 Uiso 1 1 calc R U . . .
C20 C 0.3154(2) 0.6057(6) 0.64044(18) 0.0476(8) Uani 1 1 d . . . . .
H20 H 0.3100 0.4610 0.6168 0.057 Uiso 1 1 calc R U . . .

loop_
_atom_site_aniso_label
_atom_site_aniso_U_11
_atom_site_aniso_U_22
_atom_site_aniso_U_33
_atom_site_aniso_U_23
_atom_site_aniso_U_13
_atom_site_aniso_U_12
N1 0.062(2) 0.058(2) 0.0574(17) -0.0079(15) 0.0262(15) -0.0097(16)
N2 0.0557(19) 0.081(3) 0.0553(18) -0.0073(17) 0.0171(16) -0.0183(17)
C1 0.0346(16) 0.051(2) 0.0493(17) -0.0030(15) 0.0109(13) -0.0025(15)
C2 0.0375(17) 0.059(2) 0.0570(19) -0.0012(17) 0.0164(15) -0.0016(16)
C3 0.0337(17) 0.058(2) 0.060(2) 0.0014(17) 0.0109(15) -0.0006(16)
C4 0.0382(18) 0.069(3) 0.062(2) 0.0057(19) 0.0119(16) 0.0055(18)
C5 0.0366(16) 0.046(2) 0.0527(18) -0.0054(15) 0.0113(14) 0.0014(15)
C6 0.0340(16) 0.054(2) 0.0498(17) -0.0019(15) 0.0131(14) 0.0040(15)
C7 0.0388(17) 0.049(2) 0.0477(17) -0.0041(15) 0.0092(14) -0.0023(15)
C8 0.055(2) 0.070(3) 0.0489(19) -0.0029(18) 0.0046(16) -0.004(2)
C9 0.059(2) 0.059(3) 0.059(2) 0.0007(18) 0.0209(18) 0.0001(19)
C10 0.049(2) 0.078(3) 0.0494(18) 0.0059(19) 0.0180(16) 0.004(2)
C11 0.0367(16) 0.051(2) 0.0466(17) -0.0017(15) 0.0138(13) -0.0022(15)
C12 0.0371(16) 0.050(2) 0.0494(17) -0.0030(16) 0.0128(14) -0.0007(16)
C13 0.0417(18) 0.061(3) 0.0450(17) -0.0069(16) 0.0177(14) -0.0067(17)
C14 0.0473(19) 0.059(2) 0.054(2) -0.0043(17) 0.0234(17) -0.0073(17)
C15 0.0376(16) 0.049(2) 0.0402(15) 0.0059(14) 0.0129(13) 0.0036(15)
C16 0.0393(17) 0.055(2) 0.0470(17) -0.0017(15) 0.0140(14) 0.0013(16)
C17 0.0456(19) 0.051(2) 0.0481(17) 0.0054(15) 0.0153(14) 0.0080(16)
C18 0.0373(17) 0.062(2) 0.0488(17) 0.0069(16) 0.0154(14) 0.0086(16)
C19 0.0351(17) 0.064(2) 0.0491(17) 0.0037(17) 0.0122(14) -0.0024(16)
C20 0.0415(17) 0.050(2) 0.0456(17) 0.0021(15) 0.0121(14) -0.0031(16)

_geom_special_details            
; 
 All esds (except the esd in the dihedral angle between two l.s. planes) 
 are estimated using the full covariance matrix.  The cell esds are taken 
 into account individually in the estimation of esds in distances, angles 
 and torsion angles; correlations between esds in cell parameters are only 
 used when they are defined by crystal symmetry.  An approximate (isotropic) 
 treatment of cell esds is used for estimating esds involving l.s. planes. 
;

loop_
_geom_bond_atom_site_label_1
_geom_bond_atom_site_label_2
_geom_bond_distance
_geom_bond_site_symmetry_2
_geom_bond_publ_flag
N1 C13 1.133(5) . ?
N2 C14 1.141(5) . ?
C1 C6 1.513(5) . ?
C1 C2 1.527(5) . ?
C1 C11 1.556(4) . ?
C1 H1 1.0000 . ?
C2 C3 1.519(5) . ?
C2 H2A 0.9900 . ?
C2 H2B 0.9900 . ?
C3 C4 1.519(5) . ?
C3 H3A 0.9900 . ?
C3 H3B 0.9900 . ?
C4 C5 1.518(5) . ?
C4 H4A 0.9900 . ?
C4 H4B 0.9900 . ?
C5 C6 1.332(5) . ?
C5 C7 1.529(5) . ?
C6 H6 0.9500 . ?
C7 C9 1.524(5) . ?
C7 C10 1.537(5) . ?
C7 C8 1.551(5) . ?
C8 H8A 0.9800 . ?
C8 H8B 0.9800 . ?
C8 H8C 0.9800 . ?
C9 H9A 0.9800 . ?
C9 H9B 0.9800 . ?
C9 H9C 0.9800 . ?
C10 H10A 0.9800 . ?
C10 H10B 0.9800 . ?
C10 H10C 0.9800 . ?
C11 C15 1.518(5) . ?
C11 C12 1.562(5) . ?
C11 H11 1.0000 . ?
C12 C13 1.472(6) . ?
C12 C14 1.482(5) . ?
C12 H12 1.0000 . ?
C15 C16 1.387(5) . ?
C15 C20 1.390(5) . ?
C16 C17 1.389(5) . ?
C16 H16 0.9500 . ?
C17 C18 1.387(5) . ?
C17 H17 0.9500 . ?
C18 C19 1.374(5) . ?
C18 H18 0.9500 . ?
C19 C20 1.386(5) . ?
C19 H19 0.9500 . ?
C20 H20 0.9500 . ?

loop_
_geom_angle_atom_site_label_1
_geom_angle_atom_site_label_2
_geom_angle_atom_site_label_3
_geom_angle
_geom_angle_site_symmetry_1
_geom_angle_site_symmetry_3
_geom_angle_publ_flag
C6 C1 C2 110.3(3) . . ?
C6 C1 C11 108.2(3) . . ?
C2 C1 C11 113.4(3) . . ?
C6 C1 H1 108.3 . . ?
C2 C1 H1 108.3 . . ?
C11 C1 H1 108.3 . . ?
C3 C2 C1 109.1(3) . . ?
C3 C2 H2A 109.9 . . ?
C1 C2 H2A 109.9 . . ?
C3 C2 H2B 109.9 . . ?
C1 C2 H2B 109.9 . . ?
H2A C2 H2B 108.3 . . ?
C2 C3 C4 110.2(3) . . ?
C2 C3 H3A 109.6 . . ?
C4 C3 H3A 109.6 . . ?
C2 C3 H3B 109.6 . . ?
C4 C3 H3B 109.6 . . ?
H3A C3 H3B 108.1 . . ?
C5 C4 C3 112.6(3) . . ?
C5 C4 H4A 109.1 . . ?
C3 C4 H4A 109.1 . . ?
C5 C4 H4B 109.1 . . ?
C3 C4 H4B 109.1 . . ?
H4A C4 H4B 107.8 . . ?
C6 C5 C4 119.6(3) . . ?
C6 C5 C7 123.6(3) . . ?
C4 C5 C7 116.9(3) . . ?
C5 C6 C1 126.3(3) . . ?
C5 C6 H6 116.8 . . ?
C1 C6 H6 116.8 . . ?
C9 C7 C5 110.2(3) . . ?
C9 C7 C10 108.4(3) . . ?
C5 C7 C10 112.1(3) . . ?
C9 C7 C8 109.1(3) . . ?
C5 C7 C8 109.8(3) . . ?
C10 C7 C8 107.1(3) . . ?
C7 C8 H8A 109.5 . . ?
C7 C8 H8B 109.5 . . ?
H8A C8 H8B 109.5 . . ?
C7 C8 H8C 109.5 . . ?
H8A C8 H8C 109.5 . . ?
H8B C8 H8C 109.5 . . ?
C7 C9 H9A 109.5 . . ?
C7 C9 H9B 109.5 . . ?
H9A C9 H9B 109.5 . . ?
C7 C9 H9C 109.5 . . ?
H9A C9 H9C 109.5 . . ?
H9B C9 H9C 109.5 . . ?
C7 C10 H10A 109.5 . . ?
C7 C10 H10B 109.5 . . ?
H10A C10 H10B 109.5 . . ?
C7 C10 H10C 109.5 . . ?
H10A C10 H10C 109.5 . . ?
H10B C10 H10C 109.5 . . ?
C15 C11 C1 114.1(3) . . ?
C15 C11 C12 110.9(3) . . ?
C1 C11 C12 111.0(3) . . ?
C15 C11 H11 106.8 . . ?
C1 C11 H11 106.8 . . ?
C12 C11 H11 106.8 . . ?
C13 C12 C14 109.7(3) . . ?
C13 C12 C11 113.4(3) . . ?
C14 C12 C11 110.8(3) . . ?
C13 C12 H12 107.6 . . ?
C14 C12 H12 107.6 . . ?
C11 C12 H12 107.6 . . ?
N1 C13 C12 178.9(4) . . ?
N2 C14 C12 179.0(4) . . ?
C16 C15 C20 118.2(3) . . ?
C16 C15 C11 122.5(3) . . ?
C20 C15 C11 119.4(3) . . ?
C15 C16 C17 121.1(3) . . ?
C15 C16 H16 119.5 . . ?
C17 C16 H16 119.5 . . ?
C18 C17 C16 119.4(4) . . ?
C18 C17 H17 120.3 . . ?
C16 C17 H17 120.3 . . ?
C19 C18 C17 120.5(3) . . ?
C19 C18 H18 119.7 . . ?
C17 C18 H18 119.7 . . ?
C18 C19 C20 119.4(3) . . ?
C18 C19 H19 120.3 . . ?
C20 C19 H19 120.3 . . ?
C19 C20 C15 121.4(4) . . ?
C19 C20 H20 119.3 . . ?
C15 C20 H20 119.3 . . ?

loop_
_geom_torsion_atom_site_label_1
_geom_torsion_atom_site_label_2
_geom_torsion_atom_site_label_3
_geom_torsion_atom_site_label_4
_geom_torsion
_geom_torsion_site_symmetry_1
_geom_torsion_site_symmetry_2
_geom_torsion_site_symmetry_3
_geom_torsion_site_symmetry_4
_geom_torsion_publ_flag
C6 C1 C2 C3 -46.7(4) . . . . ?
C11 C1 C2 C3 -168.2(3) . . . . ?
C1 C2 C3 C4 65.3(4) . . . . ?
C2 C3 C4 C5 -48.6(5) . . . . ?
C3 C4 C5 C6 15.6(5) . . . . ?
C3 C4 C5 C7 -164.3(3) . . . . ?
C4 C5 C6 C1 1.4(6) . . . . ?
C7 C5 C6 C1 -178.8(3) . . . . ?
C2 C1 C6 C5 14.8(5) . . . . ?
C11 C1 C6 C5 139.4(4) . . . . ?
C6 C5 C7 C9 122.6(4) . . . . ?
C4 C5 C7 C9 -57.5(4) . . . . ?
C6 C5 C7 C10 1.8(5) . . . . ?
C4 C5 C7 C10 -178.3(3) . . . . ?
C6 C5 C7 C8 -117.1(4) . . . . ?
C4 C5 C7 C8 62.8(4) . . . . ?
C6 C1 C11 C15 62.2(4) . . . . ?
C2 C1 C11 C15 -175.1(3) . . . . ?
C6 C1 C11 C12 -171.7(3) . . . . ?
C2 C1 C11 C12 -49.0(4) . . . . ?
C15 C11 C12 C13 61.5(4) . . . . ?
C1 C11 C12 C13 -66.4(4) . . . . ?
C15 C11 C12 C14 -62.4(4) . . . . ?
C1 C11 C12 C14 169.8(3) . . . . ?
C1 C11 C15 C16 39.3(4) . . . . ?
C12 C11 C15 C16 -86.9(4) . . . . ?
C1 C11 C15 C20 -140.5(3) . . . . ?
C12 C11 C15 C20 93.4(4) . . . . ?
C20 C15 C16 C17 0.6(5) . . . . ?
C11 C15 C16 C17 -179.2(3) . . . . ?
C15 C16 C17 C18 0.0(5) . . . . ?
C16 C17 C18 C19 -0.5(5) . . . . ?
C17 C18 C19 C20 0.3(5) . . . . ?
C18 C19 C20 C15 0.4(5) . . . . ?
C16 C15 C20 C19 -0.8(5) . . . . ?
C11 C15 C20 C19 179.0(3) . . . . ?

_refine_diff_density_max         0.323
_refine_diff_density_min         -0.331
_refine_diff_density_rms         0.072

_shelx_res_file                  
; 
  
    G402.res created by SHELXL-2014/7 
  
  
TITL G402.res in P2(1)/n 
CELL  1.54178  16.6451   5.8536  19.4157   90.000  113.818   90.000 
ZERR    4.000   0.0018   0.0006   0.0021    0.000    0.005    0.000 
LATT 1 
SYMM 1/2-X, 1/2+Y, 1/2-Z 
SFAC C  H  N 
UNIT 80  96  8 
L.S. 10 
ACTA 
BOND $H 
FMAP 2 
PLAN 20 
CONF 
SIZE 0.043 0.046 0.594 
TEMP -173.150 
WGHT    0.140500 
FVAR       0.18719 
N1    3    0.512360    1.115970    0.586879    11.00000    0.06177    0.05802 = 
         0.05739   -0.00786    0.02624   -0.00974 
N2    3    0.348322    0.556986    0.468442    11.00000    0.05567    0.08066 = 
         0.05534   -0.00731    0.01706   -0.01832 
C1    1    0.562274    0.630594    0.732926    11.00000    0.03461    0.05139 = 
         0.04929   -0.00298    0.01094   -0.00248 
AFIX  13 
H1    2    0.572484    0.797754    0.743446    11.00000   -1.20000 
AFIX   0 
C2    1    0.641821    0.531342    0.723061    11.00000    0.03754    0.05875 = 
         0.05701   -0.00120    0.01637   -0.00159 
AFIX  23 
H2A   2    0.628301    0.375135    0.701960    11.00000   -1.20000 
H2B   2    0.656369    0.627047    0.687635    11.00000   -1.20000 
AFIX   0 
C3    1    0.719368    0.524473    0.799053    11.00000    0.03373    0.05847 = 
         0.06045    0.00139    0.01086   -0.00062 
AFIX  23 
H3A   2    0.729940    0.679066    0.821658    11.00000   -1.20000 
H3B   2    0.772754    0.476128    0.792347    11.00000   -1.20000 
AFIX   0 
C4    1    0.701269    0.358672    0.851286    11.00000    0.03818    0.06898 = 
         0.06180    0.00567    0.01189    0.00548 
AFIX  23 
H4A   2    0.704824    0.200449    0.834721    11.00000   -1.20000 
H4B   2    0.747163    0.376825    0.902874    11.00000   -1.20000 
AFIX   0 
C5    1    0.611767    0.395326    0.852886    11.00000    0.03657    0.04564 = 
         0.05271   -0.00540    0.01133    0.00136 
C6    1    0.551793    0.519999    0.799234    11.00000    0.03396    0.05356 = 
         0.04977   -0.00192    0.01314    0.00399 
AFIX  43 
H6    2    0.497128    0.541554    0.802975    11.00000   -1.20000 
AFIX   0 
C7    1    0.596079    0.284366    0.917696    11.00000    0.03881    0.04869 = 
         0.04768   -0.00408    0.00916   -0.00228 
C8    1    0.660332    0.386493    0.993756    11.00000    0.05460    0.07003 = 
         0.04894   -0.00294    0.00460   -0.00412 
AFIX 137 
H8A   2    0.649327    0.316825    1.035024    11.00000   -1.50000 
H8B   2    0.651326    0.551954    0.993690    11.00000   -1.50000 
H8C   2    0.720934    0.355217    1.000605    11.00000   -1.50000 
AFIX   0 
C9    1    0.610566    0.027271    0.918211    11.00000    0.05883    0.05859 = 
         0.05894    0.00070    0.02086    0.00009 
AFIX 137 
H9A   2    0.568716   -0.038877    0.870971    11.00000   -1.50000 
H9B   2    0.601691   -0.041372    0.960646    11.00000   -1.50000 
H9C   2    0.670611   -0.003314    0.923348    11.00000   -1.50000 
AFIX   0 
C10   1    0.502519    0.327451    0.912031    11.00000    0.04937    0.07751 = 
         0.04941    0.00586    0.01800    0.00440 
AFIX 137 
H10A  2    0.459901    0.264271    0.864601    11.00000   -1.50000 
H10B  2    0.492822    0.492184    0.913491    11.00000   -1.50000 
H10C  2    0.495183    0.253367    0.954387    11.00000   -1.50000 
AFIX   0 
C11   1    0.474718    0.600155    0.662304    11.00000    0.03672    0.05140 = 
         0.04663   -0.00167    0.01382   -0.00219 
AFIX  13 
H11   2    0.461839    0.432668    0.656886    11.00000   -1.20000 
AFIX   0 
C12   1    0.485056    0.678440    0.589381    11.00000    0.03715    0.05022 = 
         0.04944   -0.00298    0.01275   -0.00071 
AFIX  13 
H12   2    0.537185    0.597304    0.587861    11.00000   -1.20000 
AFIX   0 
C13   1    0.500606    0.925423    0.587399    11.00000    0.04173    0.06134 = 
         0.04504   -0.00686    0.01770   -0.00674 
C14   1    0.407362    0.611170    0.521188    11.00000    0.04729    0.05860 = 
         0.05413   -0.00434    0.02338   -0.00730 
C15   1    0.396278    0.715495    0.668650    11.00000    0.03760    0.04930 = 
         0.04018    0.00589    0.01286    0.00365 
C16   1    0.402043    0.927800    0.702019    11.00000    0.03933    0.05463 = 
         0.04705   -0.00174    0.01395    0.00127 
AFIX  43 
H16   2    0.456633    1.006357    0.721221    11.00000   -1.20000 
AFIX   0 
C17   1    0.329282    1.027478    0.707826    11.00000    0.04556    0.05130 = 
         0.04811    0.00543    0.01533    0.00798 
AFIX  43 
H17   2    0.334028    1.173050    0.730778    11.00000   -1.20000 
AFIX   0 
C18   1    0.249673    0.912499    0.679807    11.00000    0.03729    0.06235 = 
         0.04884    0.00688    0.01543    0.00856 
AFIX  43 
H18   2    0.199826    0.979327    0.683992    11.00000   -1.20000 
AFIX   0 
C19   1    0.242286    0.702743    0.646046    11.00000    0.03510    0.06383 = 
         0.04911    0.00368    0.01216   -0.00242 
AFIX  43 
H19   2    0.187551    0.624875    0.626704    11.00000   -1.20000 
AFIX   0 
C20   1    0.315378    0.605658    0.640439    11.00000    0.04155    0.05026 = 
         0.04563    0.00207    0.01207   -0.00307 
AFIX  43 
H20   2    0.310045    0.460992    0.616813    11.00000   -1.20000 
AFIX   0 
HKLF 4 
  
REM  G402.res in P2(1)/n 
REM R1 =  0.0794 for    1837 Fo > 4sig(Fo)  and  0.1297 for all    3030 data 
REM    202 parameters refined using      0 restraints 
  
END 
  
WGHT      0.1456      0.0000 
  
REM Highest difference peak  0.323,  deepest hole -0.331,  1-sigma level  0.072 
Q1    1   0.4810  1.0387  0.6211  11.00000  0.05    0.32 
Q2    1   0.6045  0.3003  0.8808  11.00000  0.05    0.28 
Q3    1   0.4749  0.7935  0.6253  11.00000  0.05    0.27 
Q4    1   0.5390  1.0234  0.5565  11.00000  0.05    0.27 
Q5    1   0.3821  0.9600  0.7179  11.00000  0.05    0.26 
Q6    1   0.4231  0.7608  0.6441  11.00000  0.05    0.25 
Q7    1   0.3652  0.8647  0.7254  11.00000  0.05    0.23 
Q8    1   0.3189  0.3936  0.6400  11.00000  0.05    0.23 
Q9    1   0.2730  0.6784  0.6312  11.00000  0.05    0.21 
Q10   1   0.4177  1.0147  0.6789  11.00000  0.05    0.21 
Q11   1   0.3249  0.5176  0.5059  11.00000  0.05    0.21 
Q12   1   0.6543  0.3548  0.8580  11.00000  0.05    0.20 
Q13   1   0.3209  1.1139  0.7485  11.00000  0.05    0.19 
Q14   1   0.2704  0.5353  0.6661  11.00000  0.05    0.18 
Q15   1   0.6911  0.0672  0.8080  11.00000  0.05    0.18 
Q16   1   0.7127  0.4312  0.8254  11.00000  0.05    0.18 
Q17   1   0.6469 -0.0323  0.8785  11.00000  0.05    0.17 
Q18   1   0.2349  0.7642  0.6937  11.00000  0.05    0.17 
Q19   1   0.7980  0.5365  0.8147  11.00000  0.05    0.17 
Q20   1   0.5855  0.1802  0.9514  11.00000  0.05    0.17 
;
_shelx_res_checksum              85054

_shelx_hkl_file                  
; 
   1   0   0   -0.06    0.07 
  -1   0   0   -0.01    0.05 
   2   0   0   85.52    8.32 
  -2   0   0   84.68    8.32 
  -3   0   0    0.06    0.22 
   3   0   0    0.01    0.16 
   4   0   0   10.65    1.06 
  -4   0   0    8.38    1.02 
   5   0   0    0.56    0.37 
  -5   0   0    0.41    0.39 
  -6   0   0   21.03    2.27 
   6   0   0   21.06    2.26 
   7   0   0    0.05    0.70 
   7   0   0    0.70    0.34 
  -7   0   0   -1.33    0.65 
  -8   0   0   73.79    7.11 
   8   0   0   65.07    7.06 
   8   0   0   69.82    6.83 
   9   0   0   -0.05    0.31 
  -9   0   0    0.91    1.61 
  10   0   0   21.34    2.44 
  10   0   0   23.40    2.41 
  10   0   0   22.98    2.30 
  11   0   0    0.58    0.71 
  11   0   0    0.30    0.35 
  11   0   0    0.22    0.40 
  12   0   0   20.82    2.16 
  13   0   0   -0.27    0.66 
  13   0   0   -0.36    0.53 
  13   0   0   -0.18    0.41 
  14   0   0    2.26    0.58 
  14   0   0    2.22    0.52 
  14   0   0    2.69    0.80 
  15   0   0    0.06    0.51 
  15   0   0    1.28    0.65 
  15   0   0    0.03    0.42 
  16   0   0   -0.20    0.48 
  16   0   0   -1.25    0.60 
  16   0   0   -0.20    0.32 
  17   0   0    0.56    0.58 
  17   0   0    0.17    0.48 
  17   0   0    0.20    0.36 
 -18   0   0    1.83    0.47 
  18   0   0    1.69    0.50 
  18   0   0    0.66    0.48 
   0  -1   0    0.08    0.12 
   0  -1   0   -0.06    0.12 
   0   1   0   -0.03    0.11 
   0   1   0    0.00    0.14 
  -1  -1   0  177.86   18.62 
   1   1   0  200.71   18.63 
   1   1   0  192.56   18.62 
  -1   1   0  177.16   18.64 
  -1   1   0  206.16   18.61 
   2  -1   0  286.22   25.54 
  -2  -1   0  255.57   25.55 
   2   1   0  248.03   25.55 
   2   1   0  257.92   25.56 
   3  -1   0   80.34    7.44 
  -3  -1   0   77.07    7.46 
   3   1   0   69.93    7.45 
  -4  -1   0    0.93    0.31 
   4  -1   0    1.24    0.40 
   4   1   0    0.65    0.28 
  -4   1   0    0.91    0.29 
  -5  -1   0   15.18    1.59 
   5  -1   0   15.26    1.50 
  -5   1   0   11.19    1.44 
   5   1   0   13.09    1.54 
  -6  -1   0   11.38    1.51 
   6  -1   0   12.83    1.39 
  -6   1   0   10.20    1.31 
   6   1   0   11.07    1.48 
  -7  -1   0    4.06    1.01 
   7  -1   0    2.30    0.85 
   7   1   0    2.33    0.46 
   7   1   0    4.06    0.99 
  -7   1   0    2.48    0.73 
   7   1   0    4.09    1.06 
  -8  -1   0    4.94    1.48 
   8  -1   0    4.59    0.67 
   8  -1   0    5.60    1.38 
   8   1   0    6.21    1.50 
   8   1   0    6.61    1.53 
   8   1   0    5.05    0.67 
  -9  -1   0    8.02    2.23 
   9  -1   0    5.95    0.76 
   9   1   0    6.86    0.77 
   9   1   0    5.04    0.92 
   9   1   0    5.57    1.01 
  10  -1   0    2.64    0.51 
  10  -1   0    3.57    0.99 
  10  -1   0    3.48    0.90 
  10   1   0    3.97    0.76 
  10   1   0    2.72    1.60 
  10   1   0    2.85    0.52 
  10   1   0    3.31    0.66 
  11  -1   0   18.80    1.94 
  11  -1   0   17.26    2.01 
  11  -1   0   17.15    1.79 
  11   1   0   18.22    1.86 
  11   1   0   17.74    1.91 
  11   1   0   13.47    2.02 
  11   1   0   16.13    1.79 
  12  -1   0   49.52    4.89 
  12  -1   0   50.08    4.83 
  12  -1   0   53.18    5.22 
  12   1   0   45.91    4.89 
  12   1   0   45.57    4.86 
  12   1   0   48.15    4.83 
  13  -1   0    0.05    0.75 
  13  -1   0    0.79    0.57 
  13  -1   0   -0.10    0.41 
  13   1   0   -0.90    0.63 
  13   1   0    0.40    0.48 
  13   1   0    0.85    0.52 
  14  -1   0    4.79    0.70 
  14  -1   0    4.23    0.78 
  14  -1   0    4.67    0.90 
  14   1   0    4.19    0.76 
  14   1   0    5.30    0.82 
  14   1   0    3.39    0.85 
  15  -1   0    0.54    0.51 
  15  -1   0    0.22    0.51 
  15  -1   0    0.71    0.41 
  15   1   0    0.16    0.51 
  15   1   0    0.53    0.64 
  15   1   0    0.65    0.58 
  16  -1   0   -0.22    0.38 
  16  -1   0   -0.09    0.40 
  16  -1   0    0.87    0.46 
  16   1   0    0.48    0.45 
  16   1   0    1.63    0.74 
  16   1   0    0.05    0.42 
 -16   1   0    0.80    0.43 
  17  -1   0    1.71    0.62 
  17  -1   0    1.05    0.41 
  17  -1   0    2.29    0.45 
  17   1   0    1.64    0.49 
  17   1   0    1.99    0.52 
   0  -2   0  187.85   16.67 
   0   2   0  176.76   16.66 
   0   2   0  147.05   16.64 
  -1  -2   0   84.32    8.04 
   1   2   0   80.54    8.03 
   1   2   0   85.13    8.04 
  -1   2   0   78.85    8.01 
  -1   2   0   79.81    8.00 
  -2  -2   0    4.61    0.64 
   2  -2   0    3.41    0.48 
   2   2   0    4.42    0.64 
   2   2   0    4.41    0.64 
  -2   2   0    3.72    0.49 
  -2   2   0    4.55    0.53 
  -3  -2   0    2.66    0.55 
   3  -2   0    1.83    0.36 
  -3   2   0    2.70    0.44 
   3   2   0    3.11    0.67 
   3   2   0    3.54    0.60 
  -3   2   0    2.82    0.40 
   4  -2   0   10.57    1.19 
   4   2   0   13.55    1.43 
  -4   2   0   10.63    1.18 
   5  -2   0   29.72    2.97 
   5   2   0   32.01    3.09 
  -5   2   0   26.46    2.93 
  -6  -2   0   19.25    1.83 
  -6  -2   0   17.49    2.34 
   6   2   0   16.55    2.17 
  -7  -2   0    7.06    1.36 
  -7  -2   0    6.19    0.70 
   7   2   0    7.00    1.70 
  -8  -2   0    0.66    0.64 
   8  -2   0    1.07    0.46 
  -8  -2   0    1.63    0.31 
   8   2   0    0.78    1.70 
   8   2   0    2.08    0.82 
   8   2   0    1.13    0.74 
   8   2   0    2.00    0.56 
  -9  -2   0    1.80    0.41 
   9  -2   0    1.48    0.44 
   9   2   0    0.99    0.67 
   9   2   0    1.11    0.65 
   9   2   0    1.60    0.72 
   9   2   0    0.93    0.74 
  -9   2   0    0.97    0.98 
 -10  -2   0    5.82    0.84 
  10  -2   0    6.50    0.84 
  10   2   0    7.33    0.98 
 -10   2   0    7.84    1.29 
  10   2   0    6.23    1.02 
  10   2   0    8.49    1.10 
  10   2   0    6.06    0.96 
  11  -2   0    4.86    0.72 
  11  -2   0    4.55    1.06 
  11   2   0    3.88    0.94 
 -11   2   0    4.76    0.93 
  11   2   0    5.51    0.88 
  11   2   0    5.75    1.01 
  12  -2   0    2.07    0.77 
  12  -2   0    1.16    1.06 
  12  -2   0    1.91    0.46 
  12   2   0    1.09    0.70 
  12   2   0    0.78    0.47 
 -12   2   0    1.90    0.82 
  12   2   0    0.91    0.68 
  13  -2   0    7.81    1.27 
  13  -2   0    8.19    1.07 
  13  -2   0    8.53    1.14 
  13   2   0    7.57    1.12 
 -13   2   0    5.99    0.98 
  13   2   0    7.18    1.09 
  13   2   0    6.70    1.03 
  14  -2   0    0.79    0.87 
  14  -2   0    0.73    0.62 
  14  -2   0    0.42    0.39 
  14   2   0    0.77    0.68 
  14   2   0   -1.25    0.58 
  14   2   0    0.74    0.70 
  15  -2   0   -0.42    0.73 
  15  -2   0    0.82    0.41 
  15  -2   0    0.81    0.58 
  15   2   0    0.73    0.56 
  15   2   0   -0.35    0.66 
  16  -2   0    0.05    0.42 
  16  -2   0   -0.28    0.31 
  16  -2   0   -0.18    0.61 
  16   2   0    0.92    0.54 
  16   2   0   -0.24    0.55 
  17  -2   0   -0.31    0.28 
  17  -2   0   -0.36    0.38 
  17   2   0   -0.17    0.36 
  17   2   0    0.47    0.46 
   0   3   0    0.31    0.75 
   0   3   0   -0.08    0.44 
  -2  -3   0   11.93    1.39 
  -2   3   0    8.68    1.07 
  -3  -3   0    0.99    0.35 
  -3  -3   0    0.71    0.85 
   3   3   0    0.52    0.97 
  -4  -3   0    2.40    0.40 
  -4  -3   0    4.24    1.17 
   4   3   0   -2.00    1.26 
  -5  -3   0    1.08    0.29 
   5   3   0    0.58    0.40 
  -6  -3   0    0.98    0.36 
  -6  -3   0   -0.86    0.68 
   6   3   0    0.42    0.48 
  -7  -3   0   -0.48    0.63 
  -7  -3   0   -0.07    0.26 
   7   3   0    0.08    0.46 
  -8  -3   0    0.57    0.28 
  -8  -3   0    0.61    0.61 
   8   3   0    1.31    0.95 
   8   3   0    0.15    0.52 
  -9  -3   0    2.90    0.47 
   9  -3   0    3.76    0.78 
  -9  -3   0    3.14    0.88 
   9   3   0    3.25    0.65 
   9   3   0    3.84    0.96 
 -10  -3   0    1.11    0.60 
  10  -3   0    0.91    0.53 
 -10  -3   0    0.74    0.35 
  10   3   0    1.70    1.02 
  10   3   0    1.41    0.53 
  11  -3   0   19.57    1.82 
 -11  -3   0   14.24    1.74 
  11   3   0   18.34    1.96 
  11   3   0   16.56    1.84 
  12  -3   0    5.94    1.17 
  12  -3   0    6.33    0.85 
  12   3   0    4.83    1.01 
  12   3   0    5.35    0.83 
  13  -3   0    2.24    0.53 
  13  -3   0    0.62    1.09 
  13   3   0    1.07    0.50 
  13   3   0    1.61    0.85 
  14  -3   0    0.90    0.50 
  14  -3   0    0.79    0.67 
  14   3   0    0.42    0.75 
  14   3   0    1.13    0.36 
  15  -3   0    0.21    0.37 
  15  -3   0    0.78    0.34 
  15   3   0    0.49    0.29 
  15   3   0    0.18    0.69 
  16  -3   0    0.13    0.34 
  16  -3   0   -0.34    0.30 
  16   3   0    0.13    0.41 
   0  -4   0    8.35    1.06 
   0   4   0    6.99    0.96 
  -1  -4   0    8.61    0.96 
   1  -4   0    8.53    1.37 
   1   4   0    6.89    0.93 
  -2  -4   0    3.19    0.55 
   2   4   0    3.08    0.56 
  -3  -4   0    1.49    1.01 
  -3  -4   0    1.00    0.38 
  -3  -4   0   -0.51    0.78 
   3   4   0    1.50    0.46 
  -4  -4   0    5.32    0.66 
  -4  -4   0    5.34    0.87 
   4   4   0    4.74    0.73 
  -5  -4   0    9.84    1.06 
  -5  -4   0    8.67    1.30 
   5   4   0    9.68    1.11 
  -6  -4   0    3.54    0.53 
  -6  -4   0    3.73    1.00 
  -7  -4   0   11.73    1.15 
  -7  -4   0   10.49    1.35 
   7   4   0    9.33    1.20 
  -8  -4   0   -0.66    0.61 
  -8  -4   0    0.48    0.33 
   8   4   0   -0.08    0.31 
  -9  -4   0   -0.06    0.34 
  -9  -4   0   -0.51    0.60 
   9  -4   0    0.16    0.79 
   9   4   0    0.65    0.43 
 -10  -4   0    1.59    0.42 
 -10  -4   0    0.56    0.59 
  10  -4   0    1.47    0.78 
  10   4   0    1.22    0.35 
 -11  -4   0    0.83    0.55 
  11  -4   0    1.72    0.81 
 -11  -4   0    1.16    0.44 
  11   4   0    1.33    0.45 
 -12  -4   0    0.24    0.49 
  12  -4   0    2.02    0.65 
  12   4   0   -0.56    0.49 
  13  -4   0    2.13    0.64 
  13  -4   0    0.26    0.91 
  13   4   0    0.75    0.27 
  14  -4   0    0.12    0.61 
  14  -4   0   -1.72    0.87 
  14   4   0    0.00    0.20 
   0  -5   0    0.67    0.56 
  -1  -5   0    0.39    0.43 
   1  -5   0    0.48    0.53 
  -2  -5   0    0.25    0.41 
  -2  -5   0    1.58    0.92 
   2  -5   0    0.93    0.58 
   2   5   0    0.00    0.39 
  -3  -5   0    7.95    0.91 
  -3  -5   0    6.58    1.19 
   3   5   0    7.48    0.90 
  -4  -5   0    2.78    0.51 
  -4  -5   0    3.50    0.83 
   4   5   0    2.62    0.48 
  -5  -5   0    0.66    0.71 
  -5  -5   0    0.19    0.47 
   5   5   0   -0.20    0.33 
  -6  -5   0    3.02    0.49 
  -6  -5   0    2.40    0.75 
   6   5   0    2.14    0.47 
  -7  -5   0    0.96    0.34 
  -7  -5   0    0.74    0.65 
   7   5   0    1.03    0.36 
  -8  -5   0    1.87    0.66 
  -8  -5   0    1.20    0.34 
   8   5   0    1.57    0.40 
  -9  -5   0    2.36    0.37 
   9   5   0    3.37    0.65 
 -10  -5   0    0.15    0.43 
 -10  -5   0    0.41    0.34 
  10   5   0    0.35    0.28 
 -11  -5   0    0.21    0.38 
 -11  -5   0   -0.77    0.44 
  11   5   0   -0.02    0.17 
 -12  -5   0    0.12    0.54 
  12   5   0    0.08    0.23 
   0  -6   0   -0.40    0.39 
   0  -6   0    0.50    0.89 
  -1  -6   0    0.11    0.40 
   1  -6   0    0.50    0.43 
  -1  -6   0    0.26    0.80 
   2  -6   0   -0.23    0.47 
  -2  -6   0    0.64    0.75 
  -2  -6   0    0.05    0.36 
  -3  -6   0    0.10    0.69 
  -3  -6   0   -0.03    0.34 
   3  -6   0    0.19    0.65 
  -4  -6   0    0.20    0.34 
  -4  -6   0    0.73    0.63 
   4  -6   0    1.10    0.72 
  -5  -6   0    0.37    0.24 
  -5  -6   0    0.50    0.56 
  -6  -6   0   -0.15    0.29 
  -6  -6   0    0.65    0.55 
  -7  -6   0   -0.06    0.31 
  -7  -6   0    0.27    0.45 
  -8  -6   0   -0.74    0.40 
  -8  -6   0    0.23    0.34 
  -9  -6   0    0.25    0.25 
  -9  -6   0   -0.08    0.26 
  18   0  -1   -1.23    0.59 
 -18   0   1   -0.06    0.34 
  18   0  -1   -0.29    0.37 
  18   0  -1    0.01    0.32 
  17   0  -1    5.67    0.71 
  17   0  -1    3.52    0.60 
  17   0  -1    3.83    0.55 
  16   0  -1   -0.57    0.66 
  16   0  -1    0.57    0.82 
  16   0  -1    0.01    0.43 
  15   0  -1    2.72    0.55 
  15   0  -1    1.82    0.56 
  15   0  -1    1.94    0.61 
  14   0  -1   -0.38    0.65 
  14   0  -1    0.36    0.54 
  14   0  -1   -0.40    0.44 
  13   0  -1   46.34    4.70 
  13   0  -1   48.34    4.75 
  13   0  -1   46.55    4.76 
  12   0  -1   -0.16    0.39 
  12   0  -1    0.22    0.69 
  12   0  -1    0.81    0.59 
  11   0  -1    8.27    1.02 
  11   0  -1   10.10    1.20 
  11   0  -1    8.75    1.26 
  10   0  -1    0.91    0.68 
  10   0  -1    0.73    0.76 
  10   0  -1   -0.22    0.33 
   9   0  -1    5.98    0.75 
   9   0  -1    6.69    1.59 
   9   0  -1    7.03    1.51 
  -9   0   1    7.20    1.57 
   8   0  -1    1.11    0.85 
   8   0  -1   -0.48    0.87 
  -8   0   1   -0.17    0.84 
   8   0  -1   -0.23    0.31 
   7   0  -1   39.52    4.06 
  -7   0   1   39.74    4.07 
  -6   0   1    0.43    0.33 
   6   0  -1   -0.02    0.41 
  -5   0   1   14.47    1.66 
   5   0  -1   17.74    1.70 
  -4   0   1   -0.19    0.25 
   4   0  -1   -0.01    0.24 
   3   0  -1  285.01   27.69 
  -3   0   1  283.11   27.69 
   2   0  -1    0.06    0.11 
  -2   0   1    0.02    0.11 
   2   0  -1   -0.13    0.08 
  -1   0   1   72.05    6.36 
   1   0  -1   59.01    6.36 
   1   0  -1   67.36    6.36 
  -1   0   1   62.26    6.37 
   0   0   1    0.01    0.09 
   0   0  -1    0.06    0.08 
  -1   0  -1   32.23    2.91 
   1   0   1   26.67    2.90 
   2   0   1   -0.21    0.22 
  -2   0  -1    0.13    0.17 
   3   0   1    1.66    0.37 
  -3   0  -1    1.29    0.36 
  -4   0  -1   -0.44    0.37 
   4   0   1   -0.21    0.25 
   5   0   1   19.09    2.25 
  -5   0  -1   24.94    2.33 
   6   0   1   -0.20    0.61 
  -6   0  -1    0.78    0.63 
  -7   0  -1   32.01    3.31 
   7   0   1   30.45    3.02 
   7   0   1   28.46    3.28 
  -8   0  -1   -1.29    1.28 
   8   0   1    0.25    0.31 
   8   0   1    0.04    1.29 
  -9   0  -1    1.51    2.09 
  10   0   1   -0.20    0.33 
  10   0   1    0.02    0.71 
  10   0   1    0.28    0.57 
  11   0   1    2.22    0.61 
  11   0   1    1.79    0.63 
  11   0   1    2.60    0.49 
  12   0   1    0.94    0.71 
  12   0   1    0.66    0.43 
  12   0   1    0.28    0.54 
  13   0   1   70.63    7.35 
  13   0   1   73.21    7.30 
  13   0   1   77.74    7.35 
  14   0   1   -0.21    0.47 
  14   0   1    0.45    0.54 
  15   0   1    0.83    0.49 
  15   0   1    0.53    0.35 
  15   0   1    0.91    0.55 
  16   0   1   -0.18    0.50 
  16   0   1    0.47    0.36 
  16   0   1    0.26    0.39 
  17   0   1   -0.53    0.32 
  17   0   1    0.08    0.38 
 -17   0  -1   -0.45    0.25 
  17   0   1    0.66    0.63 
  18  -1  -1    3.83    0.64 
  18  -1  -1    5.73    0.65 
  18  -1  -1    5.50    0.62 
  18   1  -1    4.88    0.65 
  17  -1  -1    0.22    0.42 
  17  -1  -1    1.32    0.45 
  17  -1  -1    1.01    0.40 
  17   1  -1    0.45    0.43 
  17   1  -1    0.46    0.35 
  16  -1  -1    2.95    0.66 
  16  -1  -1    3.15    0.56 
  16  -1  -1    2.98    0.78 
  16   1  -1    2.92    1.03 
 -16   1   1    2.88    0.62 
  16   1  -1    4.02    0.85 
  16   1  -1    3.69    0.68 
  15  -1  -1   -0.48    0.51 
  15  -1  -1    0.55    0.43 
  15  -1  -1    0.58    0.71 
  15   1  -1    0.19    0.52 
  15   1  -1    0.67    0.66 
  15   1  -1    0.69    0.40 
  14  -1  -1    2.97    0.70 
  14  -1  -1    3.89    0.73 
  14  -1  -1    2.83    0.84 
  14   1  -1    3.78    0.72 
  14   1  -1    3.53    1.11 
  14   1  -1    4.13    0.69 
  13  -1  -1    3.75    0.61 
  13  -1  -1    3.88    0.76 
  13  -1  -1    2.94    0.89 
  13   1  -1    4.20    0.82 
  13   1  -1    3.08    0.69 
  13   1  -1    3.31    0.63 
  12  -1  -1   22.21    2.24 
  12  -1  -1   21.42    2.36 
  12  -1  -1   20.41    2.39 
  12   1  -1   22.48    2.26 
  11  -1  -1    0.14    0.36 
  11  -1  -1    1.36    0.90 
  11  -1  -1    0.08    0.78 
  11   1  -1    0.78    0.62 
  11   1  -1    0.97    0.41 
  11   1  -1    0.94    0.51 
  10  -1  -1    3.41    0.58 
  10   1  -1    3.49    0.58 
  10   1  -1    4.28    0.76 
  10   1  -1    4.14    0.79 
  -9  -1   1    2.92    1.69 
   9  -1  -1    1.60    0.40 
   9  -1  -1    2.28    1.13 
   9   1  -1    1.36    0.39 
  -8  -1   1   12.94    1.71 
   8  -1  -1   10.61    1.25 
   8  -1  -1   13.93    1.73 
   8  -1  -1    9.10    1.52 
   8   1  -1   11.28    1.96 
   8   1  -1   12.20    1.25 
   8   1  -1   13.37    1.69 
  -7  -1   1    0.62    0.60 
   7  -1  -1    0.30    0.72 
   7   1  -1    0.27    0.83 
   7   1  -1    0.18    0.33 
  -7   1   1    0.45    0.50 
   7   1  -1    2.01    0.82 
   6  -1  -1    7.16    0.87 
  -6  -1   1    6.56    1.05 
  -6   1   1    5.54    0.82 
   6   1  -1    7.16    0.91 
   6   1  -1    6.37    0.94 
  -5  -1   1    2.51    0.55 
   5  -1  -1    1.99    0.41 
   5   1  -1    1.85    0.45 
  -5   1   1    1.78    0.37 
   4  -1  -1  137.83   11.93 
  -4  -1   1  118.07   11.96 
   4   1  -1  112.42   11.95 
   4   1  -1  118.95   11.96 
  -3  -1   1    6.56    0.78 
   3   1  -1    6.13    0.78 
   3   1  -1    7.01    0.80 
  -2  -1   1  117.02   11.64 
   2   1  -1  120.37   11.64 
   2   1  -1  119.56   11.64 
  -1  -1   1   28.59    2.86 
  -1  -1   1   25.27    2.85 
   1   1  -1   27.43    2.86 
  -1   1   1   32.49    2.82 
   1   1  -1   29.92    2.86 
   0  -1   1    4.19    0.48 
   0  -1  -1    3.47    0.42 
   0   1  -1    4.55    0.48 
   0   1   1    3.17    0.42 
   0   1  -1    4.62    0.48 
  -1  -1  -1   10.16    1.12 
   1   1   1    9.63    1.11 
  -1   1  -1   13.51    1.16 
   2  -1   1  242.75   21.69 
  -2  -1  -1  207.43   21.68 
   2   1   1  216.25   21.68 
   3  -1   1   14.22    1.41 
  -3  -1  -1   13.63    1.43 
   3   1   1   13.20    1.38 
  -3   1  -1   11.40    1.38 
   4  -1   1   71.44    6.50 
  -4  -1  -1   72.35    6.53 
   4   1   1   59.95    6.56 
  -4   1  -1   58.29    6.47 
   5  -1   1   60.42    5.58 
  -5  -1  -1   60.90    5.62 
  -5   1  -1   48.58    5.54 
   5   1   1   53.19    5.58 
  -6  -1  -1    4.35    0.94 
   6  -1   1    3.62    0.85 
  -6   1  -1    3.07    0.74 
   6   1   1    4.09    0.72 
   7  -1   1    1.85    0.44 
   7  -1   1    1.23    1.05 
  -7  -1  -1    3.45    0.87 
  -7   1  -1    0.81    0.84 
   7   1   1    2.45    1.13 
   7   1   1    2.86    0.43 
  -8  -1  -1    0.86    1.15 
  -8  -1  -1    1.14    0.43 
   8  -1   1    0.65    0.42 
   8   1   1    0.24    0.34 
   9  -1   1   15.82    1.55 
   9   1   1   12.66    1.57 
   9   1   1   14.21    1.59 
   9   1   1   14.81    1.53 
  10  -1   1    1.44    0.89 
  10  -1   1    0.03    0.36 
  10  -1   1    0.70    0.73 
  10   1   1   -0.01    0.81 
  10   1   1    0.71    0.65 
  10   1   1    1.26    0.52 
  10   1   1   -0.11    0.37 
  11  -1   1   -0.77    0.62 
  11  -1   1    0.56    0.38 
  11  -1   1    0.23    0.80 
  11   1   1    0.04    0.52 
  11   1   1    0.66    0.81 
  11   1   1    0.19    0.41 
  11   1   1    0.28    0.64 
  12  -1   1    7.01    0.88 
  12  -1   1    6.42    1.14 
  12  -1   1    8.65    1.03 
  12   1   1    5.46    1.05 
  12   1   1    6.94    0.91 
  12   1   1    4.93    1.19 
  12   1   1    7.59    0.97 
  13  -1   1    3.58    0.72 
  13  -1   1    4.00    0.63 
  13  -1   1    4.48    0.89 
  13   1   1    4.09    0.82 
  13   1   1    2.11    0.77 
  13   1   1    3.62    0.70 
  13   1   1    3.39    0.69 
  14  -1   1    0.36    0.41 
  14  -1   1   -0.99    0.65 
  14   1   1    1.61    0.53 
  14   1   1    1.20    0.64 
  14   1   1    0.05    0.58 
  15  -1   1    0.47    0.81 
  15  -1   1    0.42    0.39 
  15  -1   1   -0.14    0.56 
  15   1   1   -0.38    0.66 
  15   1   1   -0.30    0.47 
  16  -1   1    1.31    0.44 
  16  -1   1   -0.33    0.39 
  16  -1   1   -0.22    0.51 
  16   1   1   -0.18    0.35 
  16   1   1   -0.16    0.45 
 -16   1  -1    0.04    0.37 
  17  -1   1    0.90    0.36 
  17  -1   1    1.40    0.29 
  17  -1   1    0.78    0.36 
  17   1   1    0.80    0.46 
  17  -2  -1    0.43    0.64 
  17  -2  -1    1.32    0.34 
  17  -2  -1    0.91    0.44 
  17   2  -1    0.87    0.54 
  17   2  -1    0.30    0.66 
  16  -2  -1   -0.03    0.29 
  16  -2  -1   -0.33    0.66 
  16  -2  -1   -0.47    0.47 
  16   2  -1   -0.10    0.62 
  16   2  -1    1.00    0.57 
  15  -2  -1    0.40    0.39 
  15  -2  -1   -0.94    0.85 
  15   2  -1   -0.60    0.71 
  15   2  -1   -0.64    0.64 
  15   2  -1   -0.05    0.95 
  14  -2  -1    1.01    0.45 
  14  -2  -1    0.80    0.93 
  14  -2  -1    0.84    0.63 
  14   2  -1    0.43    0.58 
  14   2  -1    0.73    0.49 
  14   2  -1   -0.90    0.63 
  13  -2  -1    0.19    0.42 
  13  -2  -1   -0.35    0.69 
  13  -2  -1   -1.05    1.00 
  13   2  -1    0.00    0.45 
 -13   2   1    1.05    0.70 
  13   2  -1    1.21    0.68 
  13   2  -1    0.34    0.68 
  12  -2  -1    1.93    1.16 
  12  -2  -1    0.19    0.41 
  12  -2  -1    0.89    0.84 
 -12   2   1    0.71    0.80 
  12   2  -1    0.16    0.68 
  12   2  -1    0.48    0.54 
  12   2  -1   -0.15    0.64 
  12   2  -1    0.43    0.60 
  11  -2  -1    1.58    0.45 
 -11  -2   1   -0.14    0.73 
  11   2  -1    2.62    0.62 
 -11   2   1    2.84    0.91 
  11   2  -1    1.44    0.61 
  11   2  -1   -0.05    0.70 
  11   2  -1    2.68    0.72 
  10  -2  -1    8.29    0.91 
 -10  -2   1    4.94    0.77 
  10   2  -1    6.54    0.96 
  10   2  -1    6.30    1.06 
  10   2  -1    7.05    0.91 
 -10   2   1    6.75    1.13 
  10   2  -1    6.56    1.00 
  -9  -2   1    4.48    0.85 
   9  -2  -1    6.49    1.54 
   9  -2  -1    5.19    0.76 
  -9  -2   1    4.99    0.65 
   9   2  -1    7.22    0.92 
   9   2  -1    6.56    0.83 
   9   2  -1    5.62    1.00 
   9   2  -1    5.47    0.83 
  -8  -2   1    4.37    0.55 
   8  -2  -1    4.44    0.85 
  -8  -2   1    2.97    0.91 
   8   2  -1    5.23    1.54 
   8   2  -1    5.82    0.75 
  -7  -2   1    0.87    0.26 
   7  -2  -1   -0.35    0.78 
  -7  -2   1   -0.70    1.19 
   7  -2  -1    0.81    0.49 
   7   2  -1    2.55    1.33 
   7   2  -1    0.37    0.50 
   6  -2  -1    8.97    1.03 
   6  -2  -1    7.44    0.91 
  -6   2   1    8.24    0.96 
   6   2  -1    9.21    1.34 
   6   2  -1   12.11    1.57 
   5  -2  -1   10.58    1.08 
   5   2  -1   13.64    1.51 
  -5   2   1   10.34    1.10 
  -4  -2   1   13.01    1.54 
   4   2  -1   13.24    1.56 
   3   2  -1    1.25    0.49 
   3   2  -1    2.47    0.53 
  -2  -2   1   10.43    1.17 
   2   2  -1    8.80    1.12 
   2   2  -1   11.10    1.19 
  -2   2   1   10.79    1.04 
  -1  -2   1   29.38    3.07 
   1   2  -1   29.91    3.07 
  -1   2   1   33.20    3.02 
   1   2  -1   28.96    3.06 
   0  -2   1   16.98    1.80 
   0  -2  -1   18.81    1.78 
   0   2  -1   17.96    1.82 
   0   2   1   17.14    1.79 
   0   2   1   16.52    1.77 
  -1  -2  -1    0.69    0.29 
   1  -2   1    1.01    0.34 
  -1   2  -1    0.07    0.27 
   1   2   1    0.60    0.31 
   1   2   1    0.52    0.28 
  -2  -2  -1   13.23    1.42 
   2  -2   1   10.72    1.36 
   2   2   1   13.83    1.41 
   2   2   1   13.91    1.40 
  -2   2  -1   12.05    1.36 
   3  -2   1    3.74    0.70 
  -3  -2  -1    4.72    0.78 
  -3   2  -1    3.70    0.63 
   3   2   1    4.59    0.80 
   4  -2   1    2.13    0.54 
  -4  -2  -1    1.84    0.69 
   4   2   1    1.38    0.76 
  -5  -2  -1    1.97    0.30 
   5  -2   1    0.89    0.69 
  -5  -2  -1    2.05    0.66 
   5   2   1    0.83    0.87 
   6  -2   1    9.78    1.94 
  -6  -2  -1   12.89    1.29 
  -6  -2  -1   14.35    2.07 
   6   2   1   13.42    2.13 
   7  -2   1   11.92    1.53 
  -7  -2  -1   16.13    1.47 
   7   2   1   16.04    2.75 
   8  -2   1    7.16    1.04 
  -8  -2  -1   10.29    0.97 
   8   2   1    9.70    1.27 
   8   2   1    9.08    1.17 
  -8   2  -1    8.75    1.37 
  -9  -2  -1    8.56    0.99 
   9  -2   1   10.68    1.08 
   9   2   1    7.53    1.20 
  -9   2  -1    8.50    1.34 
   9   2   1   10.49    1.28 
   9   2   1   10.12    1.20 
  10  -2   1    4.76    1.54 
 -10  -2  -1    2.27    0.51 
  10  -2   1    3.60    1.00 
  10  -2   1    3.40    0.55 
  10   2   1    4.28    0.80 
 -10   2  -1    3.05    0.86 
  10   2   1    3.78    0.72 
  10   2   1    1.93    0.69 
 -11  -2  -1   -0.73    0.50 
  11  -2   1    1.25    1.57 
  11  -2   1    0.19    0.78 
  11  -2   1    0.48    0.40 
  11   2   1   -0.51    0.65 
  11   2   1   -0.79    0.39 
  11   2   1    0.53    0.70 
 -11   2  -1   -0.23    0.85 
  12  -2   1    0.82    0.67 
  12  -2   1    0.75    0.42 
  12  -2   1    1.36    0.95 
  12   2   1    0.64    0.66 
  12   2   1    0.65    0.59 
  12   2   1    1.15    0.58 
 -12   2  -1    1.17    0.66 
  13  -2   1   15.30    1.51 
  13  -2   1   12.18    1.39 
  13  -2   1   12.04    1.63 
 -13   2  -1   10.65    1.50 
  13   2   1   12.49    1.52 
  13   2   1   12.03    1.44 
  13   2   1   12.83    1.51 
  14  -2   1    0.00    1.05 
  14  -2   1    0.42    0.57 
  14  -2   1   -0.37    0.40 
  14   2   1    0.11    0.66 
  14   2   1    0.85    0.74 
  15  -2   1    0.17    0.44 
  15  -2   1    0.28    0.29 
  15  -2   1   -0.09    0.46 
  15   2   1    0.22    0.58 
  15   2   1   -0.13    0.52 
  16  -2   1    0.06    0.30 
  16  -2   1    0.12    0.41 
  16  -2   1   -0.09    0.40 
  16   2   1   -0.30    0.37 
  16   2   1    0.38    0.52 
  17   2   1   -0.04    0.61 
  16  -3  -1   -0.16    0.33 
  16  -3  -1    0.55    0.37 
  15  -3  -1    1.55    0.52 
  15  -3  -1    1.79    0.46 
  15   3  -1    1.06    0.70 
  15   3  -1    1.18    0.37 
  14  -3  -1    3.00    0.81 
  14  -3  -1    3.17    0.59 
  14   3  -1    2.06    0.86 
  13  -3  -1    5.32    1.09 
  13  -3  -1    5.23    0.70 
  13   3  -1    2.83    0.71 
  13   3  -1    4.47    0.92 
 -12  -3   1   -0.78    0.52 
  12   3  -1    0.07    0.50 
  12   3  -1    0.15    0.77 
 -11  -3   1    0.02    0.39 
 -11  -3   1   -0.18    0.54 
  11  -3  -1    0.73    0.51 
  11   3  -1   -0.14    0.76 
  11   3  -1   -0.50    0.35 
 -10  -3   1    1.00    0.39 
  10  -3  -1    2.77    0.73 
 -10  -3   1    1.91    0.65 
  10   3  -1    0.63    1.09 
  10   3  -1    1.83    0.47 
  -9  -3   1    1.13    0.63 
  -9  -3   1    1.27    0.32 
   9   3  -1    0.86    1.05 
   9   3  -1    0.82    0.42 
  -8  -3   1   10.08    1.25 
  -8  -3   1   10.22    1.09 
   8   3  -1   10.74    1.51 
   8   3  -1   10.31    1.17 
  -7  -3   1    0.46    0.29 
  -7  -3   1    0.98    0.66 
   7   3  -1    1.06    0.38 
  -6  -3   1    6.39    0.96 
  -6  -3   1    5.56    0.64 
   6   3  -1    4.16    0.79 
   5   3  -1   -1.29    2.08 
  -4  -3   1    7.41    1.51 
  -4  -3   1   10.13    1.04 
  -3  -3   1   10.81    1.66 
  -3  -3   1   12.47    1.28 
  -2  -3   1    3.20    0.87 
  -2  -3   1    3.31    0.56 
   0   3   1    0.22    0.75 
   0   3   1    0.06    0.54 
   0   3  -1    0.33    0.63 
  -1   3  -1   -0.34    0.45 
   1   3   1    0.46    0.60 
  -1   3  -1    0.02    0.75 
  -2   3  -1    0.59    0.66 
  -2   3  -1    0.64    0.67 
  -3  -3  -1   -0.01    0.93 
  -3  -3  -1    0.74    0.32 
   3   3   1   -0.39    0.88 
  -4  -3  -1    5.58    0.67 
  -5  -3  -1    0.01    0.25 
   5   3   1   -0.19    0.46 
  -6  -3  -1   -0.02    0.25 
  -6  -3  -1   -0.52    0.64 
   6   3   1   -0.09    0.31 
  -7  -3  -1    2.23    0.59 
   7  -3   1    4.07    0.69 
  -7  -3  -1    2.94    0.43 
   7   3   1    2.86    0.58 
  -8  -3  -1    0.82    0.29 
   8  -3   1    1.58    0.55 
  -8  -3  -1    0.17    0.60 
   8   3   1    1.39    0.50 
   8   3   1    0.53    0.98 
  -9  -3  -1    0.21    0.29 
  -9  -3  -1   -0.47    0.56 
   9  -3   1   -0.81    0.49 
   9   3   1   -0.47    0.44 
   9   3   1   -0.39    0.91 
  10  -3   1   -0.76    0.48 
 -10  -3  -1    0.28    0.41 
 -10  -3  -1    0.07    0.53 
  10   3   1   -0.19    0.45 
  10   3   1   -0.52    0.82 
  11  -3   1   -0.50    0.50 
  11  -3   1   -1.39    0.94 
 -11  -3  -1    0.97    0.52 
 -11  -3  -1   -0.48    0.48 
  11   3   1   -0.41    0.42 
  11   3   1    0.69    0.81 
 -12  -3  -1   -0.40    0.44 
  12  -3   1   -0.76    0.79 
  12  -3   1    1.36    0.60 
  12   3   1   -0.01    0.44 
  12   3   1    1.14    0.81 
  13  -3   1    0.80    1.13 
  13  -3   1   -0.02    0.84 
  13  -3   1    0.19    0.45 
  13   3   1   -0.77    1.15 
  13   3   1   -0.31    0.48 
  14  -3   1    0.92    0.65 
  14  -3   1    1.11    0.44 
  14  -3   1   -0.24    0.53 
  14   3   1    0.81    0.71 
  14   3   1   -0.01    0.30 
  15  -3   1    0.14    0.69 
  15  -3   1   -0.40    0.60 
  15  -3   1    0.11    0.34 
  15   3   1    0.00    0.26 
  15  -4  -1    0.80    0.65 
  15  -4  -1    0.10    0.57 
  15   4  -1    0.57    0.25 
  14  -4  -1    1.37    0.68 
  14   4  -1    0.83    0.36 
  13  -4  -1    0.74    0.67 
  13   4  -1    0.52    0.28 
 -12  -4   1    0.91    0.58 
  12  -4  -1    2.51    0.75 
  12   4  -1    2.25    0.62 
  11  -4  -1   -0.41    0.71 
 -11  -4   1    0.76    0.56 
 -11  -4   1    1.08    0.42 
  11   4  -1    0.54    0.45 
 -10  -4   1    0.95    0.61 
 -10  -4   1    0.68    0.42 
  10   4  -1    1.06    0.47 
  -9  -4   1   -0.05    0.33 
  -9  -4   1    0.22    0.47 
   9   4  -1   -0.33    0.30 
  -8  -4   1    5.71    0.92 
  -8  -4   1    5.45    0.70 
   8   4  -1    5.35    0.79 
  -7  -4   1    0.27    0.49 
  -7  -4   1    0.40    0.33 
   7   4  -1    0.17    0.32 
  -6  -4   1    6.72    1.03 
  -6  -4   1    6.75    0.78 
   6   4  -1    5.89    0.86 
  -5  -4   1    1.53    0.79 
  -5  -4   1    0.08    0.34 
   5   4  -1    0.44    0.44 
  -4  -4   1    1.61    0.43 
  -4  -4   1    2.27    0.78 
  -4  -4   1    2.28    0.93 
   4   4  -1    1.90    0.50 
  -3  -4   1   13.03    1.62 
  -3  -4   1   11.42    1.20 
  -3  -4   1    9.83    1.47 
   3   4  -1    9.94    1.22 
  -2  -4   1    2.72    1.06 
  -2  -4   1    4.65    0.62 
   2   4  -1    3.21    0.61 
  -1  -4   1    5.39    0.77 
   1   4  -1    5.11    0.76 
   0  -4   1   -1.03    0.48 
   0  -4  -1    0.31    0.49 
   0   4  -1    1.03    0.45 
   1  -4   1    8.60    1.28 
  -1  -4  -1   11.11    1.13 
   1   4   1    9.30    1.15 
  -2  -4  -1    1.80    0.42 
   2  -4   1   -0.36    0.71 
   2   4   1    1.40    0.51 
  -3  -4  -1    5.55    1.11 
  -3  -4  -1    3.46    0.58 
   3   4   1    4.48    0.63 
  -4  -4  -1   -0.24    0.81 
  -4  -4  -1    0.48    0.32 
   4   4   1    0.33    0.40 
  -5  -4  -1    0.70    0.32 
  -5  -4  -1    0.71    0.76 
   5   4   1    0.97    0.43 
  -6  -4  -1    5.65    0.71 
  -6  -4  -1    5.83    0.97 
   6   4   1    6.26    0.79 
  -7  -4  -1    0.67    0.69 
   7  -4   1    0.31    0.75 
  -7  -4  -1    0.56    0.30 
   7   4   1    0.00    0.41 
  -8  -4  -1    2.45    0.71 
   8  -4   1    3.82    0.99 
  -8  -4  -1    3.19    0.49 
   8   4   1    3.11    0.55 
  -9  -4  -1    2.76    0.74 
   9   4   1    4.20    0.62 
 -10  -4  -1    0.49    0.36 
 -10  -4  -1   -0.10    0.54 
  10  -4   1    0.34    0.80 
  10   4   1    0.09    0.39 
  11  -4   1    1.49    0.63 
 -11  -4  -1    0.40    0.43 
 -11  -4  -1    0.47    0.51 
  11   4   1    0.81    0.30 
  12  -4   1   -0.50    0.57 
 -12  -4  -1   -0.02    0.40 
  12  -4   1   -1.17    0.91 
  12   4   1   -0.04    0.22 
  13  -4   1   -0.30    0.76 
  13  -4   1    1.17    0.79 
  13   4   1   -0.10    0.28 
  14  -4   1    0.36    0.48 
  14  -4   1   -0.54    0.39 
  14   4   1    0.78    0.23 
 -12  -5   1   -0.16    0.35 
  12   5  -1    0.26    0.19 
 -11  -5   1    0.00    0.29 
 -11  -5   1    0.22    0.43 
  11   5  -1    0.19    0.20 
 -10  -5   1    0.58    0.35 
 -10  -5   1    0.83    0.50 
  10   5  -1   -0.03    0.22 
  -9  -5   1    1.92    0.35 
  -9  -5   1    2.56    0.87 
   9   5  -1    2.17    0.50 
  -8  -5   1   13.13    1.35 
  -8  -5   1   13.39    1.52 
   8   5  -1   12.00    1.37 
  -7  -5   1    0.09    0.33 
  -7  -5   1   -0.38    0.65 
   7   5  -1    0.46    0.34 
  -6  -5   1    7.20    0.91 
  -6  -5   1    5.90    1.01 
   6   5  -1    6.58    0.81 
  -5  -5   1   -0.15    0.39 
  -5  -5   1    0.95    0.69 
   5   5  -1   -0.25    0.35 
  -4  -5   1    0.32    0.40 
  -4  -5   1    1.77    0.76 
   4   5  -1    0.34    0.37 
  -3  -5   1   -0.17    0.38 
  -3  -5   1   -1.05    0.78 
   3   5  -1    0.58    0.46 
  -2  -5   1    1.54    0.96 
   2  -5  -1    0.51    0.70 
  -2  -5   1    0.59    0.43 
  -2  -5   1    0.20    0.79 
   2   5  -1    0.14    0.42 
  -1  -5   1    2.66    0.60 
   1  -5  -1    1.43    0.56 
   0  -5  -1    0.89    0.54 
   0  -5   1   -0.80    0.45 
  -1  -5  -1    0.41    0.39 
   1  -5   1    0.65    0.51 
   2  -5   1   -1.10    0.55 
  -2  -5  -1    0.75    0.39 
  -2  -5  -1   -0.33    0.90 
  -3  -5  -1   -0.15    0.36 
  -3  -5  -1    0.25    0.81 
   3  -5   1    0.01    0.63 
   3   5   1    0.53    0.39 
  -4  -5  -1    2.58    0.46 
  -4  -5  -1    1.79    0.76 
   4  -5   1    1.27    0.87 
   4   5   1    1.40    0.38 
  -5  -5  -1   -0.06    0.69 
   5   5   1    0.19    0.32 
  -6  -5  -1    2.26    0.75 
   6  -5   1    1.04    0.79 
  -6  -5  -1    2.16    0.45 
   6   5   1    2.66    0.43 
   7  -5   1   -0.11    0.92 
  -7  -5  -1   -0.62    0.63 
  -7  -5  -1    0.21    0.32 
   7   5   1    0.60    0.32 
  -8  -5  -1    0.14    0.60 
  -8  -5  -1    0.19    0.29 
   8  -5   1   -0.63    0.76 
   8   5   1    0.23    0.33 
   9  -5   1    0.12    0.78 
  -9  -5  -1    1.46    0.37 
  -9  -5  -1    1.35    0.57 
   9   5   1    1.72    0.36 
  10  -5   1   -0.30    1.03 
 -10  -5  -1   -0.09    0.41 
 -10  -5  -1   -0.40    0.35 
  10   5   1    0.46    0.25 
  11  -5   1    2.22    0.79 
 -11  -5  -1    0.26    0.36 
  11   5   1   -0.35    0.24 
  12   5   1    0.13    0.17 
  -9  -6   1    0.11    0.28 
  -9  -6   1   -0.26    0.35 
  -8  -6   1    1.50    0.38 
  -8  -6   1    1.66    0.51 
  -7  -6   1    0.29    0.47 
  -7  -6   1    0.05    0.32 
  -6  -6   1   -0.35    0.30 
  -6  -6   1    0.15    0.51 
  -5  -6   1    0.67    0.56 
  -4  -6   1    1.62    0.41 
  -4  -6   1    1.77    0.67 
  -3  -6   1    0.36    0.68 
  -3  -6   1   -0.02    0.36 
   3  -6  -1   -0.35    0.51 
  -2  -6   1    0.70    0.38 
  -2  -6   1    1.88    0.78 
   2  -6  -1   -0.31    0.54 
   1  -6  -1   -0.27    0.41 
  -1  -6   1    0.54    0.39 
  -1  -6   1   -1.39    0.78 
   0  -6   1    0.52    0.43 
   0  -6  -1    0.27    0.39 
   0  -6   1    2.12    0.91 
  -1  -6  -1    3.52    0.53 
   1  -6   1    2.37    0.56 
  -1  -6  -1    1.76    0.88 
  -2  -6  -1    2.30    0.85 
  -2  -6  -1    3.72    0.54 
   2  -6   1    3.48    0.65 
   3  -6   1   -0.89    0.65 
  -3  -6  -1    0.26    0.33 
  -3  -6  -1    0.71    0.65 
   4  -6   1   -0.64    0.61 
  -4  -6  -1    0.01    0.61 
  -4  -6  -1    0.03    0.30 
  -5  -6  -1    1.08    0.58 
   5  -6   1    0.23    1.18 
  -5  -6  -1    1.40    0.36 
   6  -6   1   -1.96    0.84 
  -6  -6  -1    0.45    0.31 
  -6  -6  -1    0.05    0.50 
  -7  -6  -1    0.51    0.40 
  -7  -6  -1    0.10    0.46 
  -8  -6  -1    0.23    0.40 
  -8  -6  -1    0.23    0.22 
  18   0  -2    1.33    0.39 
  18   0  -2    0.50    0.37 
  18   0  -2    1.18    0.55 
 -18   0   2    0.28    0.35 
  17   0  -2    0.06    0.55 
  17   0  -2    0.29    0.47 
  17   0  -2    1.08    0.46 
  16   0  -2    0.92    0.45 
  16   0  -2    0.72    0.68 
  16   0  -2   -0.50    0.52 
  15   0  -2   -0.67    0.48 
  15   0  -2   -0.74    0.62 
  15   0  -2    1.02    0.56 
  14   0  -2    1.44    0.61 
  14   0  -2    0.90    0.49 
  14   0  -2    1.33    0.70 
  13   0  -2   -0.02    0.41 
  13   0  -2    0.19    0.49 
  13   0  -2    0.02    0.41 
  12   0  -2   12.72    1.58 
  12   0  -2   13.90    1.54 
  12   0  -2   12.27    1.40 
  11   0  -2   -0.47    0.72 
  11   0  -2    0.07    0.36 
  11   0  -2   -0.39    0.65 
  10   0  -2    9.01    1.02 
   9   0  -2   -0.40    1.19 
   9   0  -2    1.26    1.04 
   9   0  -2    0.04    0.33 
  -9   0   2    0.49    1.08 
   8   0  -2  156.54   14.86 
   8   0  -2  157.40   14.72 
  -8   0   2  140.06   14.84 
   8   0  -2  148.38   14.86 
   7   0  -2    0.54    0.37 
  -7   0   2   -0.16    0.36 
   7   0  -2   -0.01    0.39 
  -6   0   2   57.16    5.61 
   6   0  -2   56.18    5.61 
   6   0  -2   55.63    5.60 
  -5   0   2   -0.01    0.29 
   5   0  -2   -0.09    0.27 
   5   0  -2   -0.13    0.30 
  -4   0   2   33.17    3.24 
   4   0  -2   32.01    3.24 
   3   0  -2   -0.01    0.16 
  -3   0   2   -0.08    0.17 
   3   0  -2    0.18    0.13 
   2   0  -2  189.98   20.30 
  -2   0   2  233.45   20.31 
  -2   0   2  212.19   20.30 
   2   0  -2  197.48   20.30 
  -1   0   2   -0.10    0.15 
   1   0  -2   -0.01    0.11 
   0   0  -2  123.19   12.03 
   1   0   2   -0.20    0.22 
  -1   0  -2   -0.13    0.16 
  -2   0  -2  988.10   96.82 
   2   0   2 1000.00   96.82 
  -3   0  -2   -0.29    0.38 
   3   0   2    0.17    0.34 
   4   0   2   -0.42    0.41 
  -4   0  -2   -0.58    0.42 
   5   0   2    0.41    0.56 
  -5   0  -2   -0.66    0.53 
  -6   0  -2  123.36   11.71 
   6   0   2  112.47   11.66 
   7   0   2    0.10    0.30 
  -7   0  -2    0.70    1.06 
   7   0   2   -0.15    1.03 
   8   0   2    2.12    0.39 
   8   0   2   -0.98    1.67 
  -8   0  -2    3.12    1.20 
   9   0   2   -0.36    0.55 
   9   0   2   -0.24    0.73 
  10   0   2   14.62    1.67 
  10   0   2   17.29    1.84 
  10   0   2   16.43    1.76 
  11   0   2   -0.48    0.53 
  11   0   2    0.07    0.37 
  11   0   2   -0.14    0.67 
  12   0   2   84.54    8.35 
  12   0   2   80.07    8.38 
  12   0   2   89.62    8.41 
  13   0   2    0.84    0.47 
  13   0   2   -0.40    0.65 
  13   0   2   -0.03    0.51 
  14   0   2    1.43    0.56 
  14   0   2    1.17    0.51 
  14   0   2    1.34    0.68 
  15   0   2    0.17    0.33 
  15   0   2   -0.62    0.78 
 -16   0  -2    4.60    0.61 
  16   0   2    3.78    0.96 
  16   0   2    3.57    0.62 
  17   0   2    0.28    0.31 
  17   0   2    0.25    0.37 
 -17   0  -2    0.07    0.34 
  18  -1  -2    0.56    0.39 
  18  -1  -2   -0.26    0.44 
  18  -1  -2   -0.08    0.52 
  18   1  -2   -0.53    0.33 
  18   1  -2    0.05    0.76 
  17  -1  -2    2.47    0.62 
  17  -1  -2    1.42    0.47 
  17  -1  -2    2.21    0.48 
 -17   1   2    1.30    0.45 
  17   1  -2    2.63    0.60 
  17   1  -2    1.74    0.50 
  17   1  -2    0.98    0.78 
  16  -1  -2   -0.47    0.78 
  16  -1  -2    0.59    0.43 
  16   1  -2    0.36    0.68 
  16   1  -2    0.07    0.49 
  16   1  -2    0.37    0.54 
  15  -1  -2    8.99    1.11 
  15  -1  -2    8.41    1.01 
  15   1  -2    9.14    1.08 
  15   1  -2    8.35    1.06 
  15   1  -2    7.49    1.09 
  14  -1  -2    1.06    0.59 
  14  -1  -2    1.09    0.46 
  14  -1  -2    0.40    0.77 
  14   1  -2   -0.04    0.49 
  14   1  -2   -0.13    0.65 
  14   1  -2    0.24    0.53 
  13  -1  -2    0.69    0.81 
  13  -1  -2    1.26    0.44 
  13  -1  -2    0.70    0.69 
  13   1  -2    1.40    0.49 
  13   1  -2    2.18    0.54 
  13   1  -2    1.48    0.59 
  12  -1  -2    0.14    0.38 
  12  -1  -2    0.97    0.76 
  12  -1  -2   -0.01    0.86 
  12   1  -2   -0.31    0.40 
  12   1  -2   -0.55    0.52 
  12   1  -2    0.34    0.64 
  11  -1  -2    0.33    0.38 
  11  -1  -2    0.69    0.90 
  11  -1  -2   -0.51    0.92 
  11   1  -2    1.33    0.67 
  11   1  -2    0.86    0.55 
  11   1  -2    0.68    0.42 
 -10  -1   2   13.06    2.19 
  10  -1  -2   12.16    1.21 
  10   1  -2    9.31    1.37 
  10   1  -2   10.54    1.33 
  10   1  -2   10.70    1.23 
   9  -1  -2    2.42    0.46 
   9  -1  -2    2.51    0.93 
  -9  -1   2    3.70    1.56 
   9   1  -2    3.89    1.50 
   9   1  -2    2.07    0.44 
   9   1  -2   -0.19    1.61 
   8  -1  -2   45.06    4.18 
  -8  -1   2   43.71    4.32 
   8  -1  -2   38.00    4.12 
   8   1  -2   36.21    4.28 
   8   1  -2   39.32    3.97 
   8   1  -2   38.33    4.28 
   7  -1  -2    4.31    0.77 
  -7  -1   2    6.38    1.04 
   7  -1  -2    3.57    0.65 
   7   1  -2    2.62    0.51 
   7   1  -2    4.36    0.88 
  -7   1   2    3.54    0.61 
   7   1  -2    3.49    0.71 
   6  -1  -2    2.53    0.48 
  -6  -1   2    2.83    0.64 
   6  -1  -2    2.04    0.40 
  -6   1   2    2.20    0.48 
   6   1  -2    2.10    0.60 
   5  -1  -2   61.82    6.81 
  -5  -1   2   74.77    6.88 
   5   1  -2   71.54    6.88 
   5   1  -2   69.61    6.88 
  -4  -1   2   13.39    1.36 
   4  -1  -2   12.35    1.28 
   4  -1  -2   10.95    1.36 
   4   1  -2   13.35    1.39 
   4   1  -2   15.32    1.40 
  -4   1   2   11.64    1.27 
  -3  -1   2   38.39    3.74 
  -3  -1   2   42.12    3.75 
   3  -1  -2   37.17    3.65 
  -3   1   2   35.93    3.65 
   3   1  -2   35.63    3.73 
   3   1  -2   35.67    3.73 
  -2  -1   2   75.60    7.69 
  -2  -1   2   83.70    7.70 
   2   1  -2   74.70    7.69 
   2   1  -2   79.37    7.70 
  -1  -1   2   38.41    3.57 
  -1   1   2   34.06    3.51 
   1   1  -2   35.26    3.55 
   1   1  -2   35.61    3.56 
   0  -1  -2  651.15   74.71 
   0  -1   2  827.14   74.75 
   0   1  -2  854.35   74.74 
   0   1  -2  767.76   74.74 
   0   1   2  736.39   74.71 
  -1  -1  -2    0.10    0.25 
   1  -1   2    0.10    0.23 
   1   1   2    0.14    0.24 
  -1   1  -2    0.13    0.31 
  -2  -1  -2   37.34    3.35 
   2  -1   2   34.53    3.34 
   2   1   2   33.11    3.32 
  -2   1  -2   28.04    3.31 
   3  -1   2   99.08    9.50 
  -3  -1  -2  103.63    9.51 
   3   1   2   99.66    9.49 
  -3   1  -2   83.28    9.47 
   4  -1   2    7.49    0.99 
  -4  -1  -2    6.86    0.90 
  -4   1  -2    5.29    0.92 
   4   1   2    7.05    0.98 
  -5  -1  -2   13.49    1.53 
   5  -1   2   11.69    1.56 
   5   1   2   12.90    1.59 
  -5   1  -2   11.91    1.51 
   6  -1   2   12.33    1.42 
  -6   1  -2    8.64    1.30 
   7  -1   2   39.84    4.21 
   7  -1   2   37.85    4.50 
  -7  -1  -2   50.25    4.73 
   7   1   2   42.48    4.52 
   7   1   2   44.55    4.22 
   8  -1   2    3.77    0.62 
  -8  -1  -2    5.15    0.62 
  -8  -1  -2    6.63    2.08 
   8   1   2    4.70    0.65 
   9  -1   2    6.03    1.02 
   9  -1   2    5.51    0.73 
   9  -1   2    7.19    1.13 
   9   1   2    5.17    0.87 
   9   1   2    5.58    0.86 
   9   1   2    5.66    0.97 
  10  -1   2   27.88    2.83 
  10  -1   2   24.45    2.74 
  10  -1   2   26.24    2.66 
  10   1   2   28.42    2.68 
  10   1   2   26.71    2.71 
  10   1   2   26.38    2.75 
  10   1   2   22.82    2.75 
  11  -1   2   53.21    5.11 
  11  -1   2   46.50    5.47 
  11   1   2   50.28    5.21 
  11   1   2   54.47    5.16 
  11   1   2   50.71    5.11 
  12  -1   2   11.54    1.22 
  12  -1   2   10.42    1.32 
  12  -1   2    9.46    1.40 
  12   1   2   10.00    1.36 
  12   1   2    8.32    1.25 
  12   1   2   12.40    1.30 
  12   1   2   12.38    1.26 
  13  -1   2    1.48    0.61 
  13  -1   2    1.68    0.69 
  13  -1   2    1.74    0.74 
  13   1   2    2.14    0.58 
  13   1   2    1.02    0.55 
  13   1   2    1.76    0.72 
  14  -1   2    9.79    1.11 
  14  -1   2    9.47    1.27 
  14  -1   2    9.26    1.18 
  14   1   2    9.44    1.22 
  14   1   2    8.35    1.29 
  14   1   2    9.47    1.26 
 -14   1  -2   10.97    1.20 
  15  -1   2    2.42    0.55 
  15  -1   2    3.23    0.62 
  15  -1   2    3.97    0.66 
  15   1   2    3.19    0.73 
 -15   1  -2    3.49    0.64 
  15   1   2    3.78    0.62 
  16  -1   2    0.00    0.34 
  16  -1   2    0.77    0.45 
  16  -1   2    0.18    0.29 
  16   1   2   -0.12    0.58 
 -16   1  -2   -0.11    0.36 
  16   1   2   -0.43    0.47 
 -17  -1  -2    0.22    0.27 
  17  -1   2    0.49    0.35 
  17  -1   2   -0.74    0.51 
  17  -1   2    0.37    0.31 
  17   1   2    0.17    0.45 
  17  -2  -2    0.11    0.49 
  17  -2  -2    0.70    0.34 
  17  -2  -2    0.37    0.55 
  17   2  -2   -0.10    0.35 
  17   2  -2    0.12    0.63 
  16  -2  -2    3.60    0.58 
  16  -2  -2    4.65    0.71 
  16  -2  -2    3.24    0.87 
  16   2  -2    3.62    0.62 
  16   2  -2    2.24    0.61 
  15  -2  -2    0.45    0.66 
  15  -2  -2    1.14    0.44 
  15   2  -2    1.36    1.04 
  15   2  -2    1.17    0.50 
  14  -2  -2    0.83    0.68 
  14  -2  -2   -0.17    0.44 
  14  -2  -2   -0.05    1.01 
  14   2  -2    0.53    0.56 
  14   2  -2   -0.17    0.65 
  14   2  -2    0.28    0.67 
  13  -2  -2    2.16    0.51 
  13  -2  -2    3.20    1.42 
  13  -2  -2    2.26    0.85 
  13   2  -2    1.69    0.62 
  13   2  -2    1.16    0.68 
  13   2  -2    4.23    0.80 
  13   2  -2    2.05    0.57 
  12  -2  -2    1.74    0.57 
  12   2  -2    2.99    0.76 
  12   2  -2    2.00    0.63 
  12   2  -2    2.24    0.64 
  12   2  -2    1.35    0.76 
  11  -2  -2    0.17    0.41 
 -11  -2   2   -0.80    0.77 
  11   2  -2    1.12    0.67 
  11   2  -2   -0.74    0.63 
  11   2  -2    0.08    0.57 
  11   2  -2   -0.04    0.51 
 -11   2   2    0.92    0.87 
  10  -2  -2    0.36    0.52 
 -10  -2   2    0.34    0.36 
 -10  -2   2    0.27    0.61 
  10   2  -2    0.01    0.67 
  10   2  -2    0.24    0.56 
  10   2  -2   -0.46    0.56 
  10   2  -2    0.48    0.70 
  -9  -2   2    0.77    0.70 
  -9  -2   2    2.51    0.42 
   9   2  -2    3.54    0.70 
   9   2  -2    3.77    0.59 
   9   2  -2    3.02    0.77 
   9   2  -2    2.35    0.62 
  -8  -2   2    1.65    1.62 
  -8  -2   2    1.07    0.30 
   8  -2  -2    0.44    0.46 
   8   2  -2    0.44    0.46 
   8   2  -2    2.18    1.74 
  -7  -2   2    0.13    0.25 
  -7  -2   2   -0.50    0.77 
  -7   2   2   -0.11    0.34 
   7   2  -2    0.21    1.19 
   7   2  -2   -0.46    0.46 
  -6  -2   2    6.20    0.70 
  -6  -2   2    6.08    1.15 
   6   2  -2    6.75    1.16 
   6   2  -2    5.80    1.09 
  -5  -2   2   23.66    2.64 
   5   2  -2   25.71    2.67 
   5   2  -2   23.58    2.67 
  -4  -2   2    5.56    0.78 
   4   2  -2    4.94    0.77 
  -3  -2   2   25.61    3.00 
   3   2  -2   29.81    2.98 
   3   2  -2   33.25    3.20 
  -2  -2   2    3.39    0.61 
  -2  -2   2    2.87    0.55 
   2   2  -2    2.27    0.56 
   2   2  -2    3.73    0.62 
  -1  -2   2  294.43   29.10 
   1  -2  -2  318.92   29.04 
  -1   2   2  285.20   29.04 
  -1   2   2  296.81   29.04 
   1   2  -2  303.62   29.10 
   1   2  -2  288.62   29.09 
   0  -2  -2   40.53    3.90 
   0  -2   2   37.30    3.94 
   0   2   2   39.19    3.90 
   0   2  -2   42.30    3.95 
   0   2   2   39.51    3.90 
   0   2  -2   37.05    3.94 
   1  -2   2   11.54    1.42 
  -1  -2  -2   13.88    1.40 
  -1   2  -2   13.06    1.44 
   1   2   2   12.23    1.39 
   1   2   2   14.15    1.41 
  -1   2  -2   12.81    1.43 
   2  -2   2    1.88    0.51 
  -2  -2  -2    3.13    0.54 
  -2   2  -2    1.77    0.47 
   2   2   2    1.99    0.50 
   2   2   2    2.03    0.42 
  -2   2  -2    1.48    0.50 
  -3  -2  -2    6.95    1.01 
   3  -2   2    5.62    0.92 
  -3   2  -2    5.41    0.86 
   3   2   2    6.67    0.99 
   4  -2   2    9.49    1.54 
  -4  -2  -2   13.60    1.28 
  -4  -2  -2   13.45    1.66 
   5  -2   2    9.89    1.90 
  -5  -2  -2   12.76    1.26 
  -5  -2  -2   11.36    1.83 
   5   2   2   14.38    1.92 
  -6  -2  -2    5.53    0.62 
  -6  -2  -2    6.07    1.62 
   6   2   2    5.68    1.65 
   7  -2   2    4.88    0.74 
   7   2   2    6.09    0.90 
  -8  -2  -2    1.14    0.28 
  -8  -2  -2    0.35    0.57 
   8  -2   2    1.24    0.44 
  -8   2  -2    1.37    0.98 
   8   2   2   -0.01    0.81 
   8   2   2    1.29    0.54 
   8   2   2    0.25    0.74 
   9  -2   2    1.59    0.99 
   9  -2   2    2.98    0.53 
  -9  -2  -2    2.57    0.45 
   9  -2   2    2.70    1.24 
  -9   2  -2    2.34    0.82 
   9   2   2    3.13    0.86 
   9   2   2    2.84    0.65 
   9   2   2    3.94    0.81 
  10  -2   2    0.82    1.08 
 -10  -2  -2    0.58    0.48 
  10  -2   2    1.03    0.80 
 -10  -2  -2    0.65    0.51 
  10  -2   2    0.69    0.42 
  10   2   2   -0.33    0.69 
  10   2   2    0.66    0.54 
  10   2   2    1.12    0.76 
 -10   2  -2    1.58    0.72 
  11  -2   2   24.25    2.57 
  11  -2   2   25.37    2.47 
  11  -2   2   23.13    2.67 
  11   2   2   25.87    2.56 
 -11   2  -2   24.52    2.57 
  11   2   2   22.73    2.50 
  11   2   2   22.24    2.51 
  12  -2   2   -0.32    0.45 
  12  -2   2    0.92    0.64 
  12  -2   2    0.08    0.85 
  12   2   2    0.31    0.59 
 -12   2  -2    0.77    0.62 
  12   2   2    1.33    0.70 
  12   2   2    1.20    0.53 
  13  -2   2    2.20    0.51 
  13  -2   2    1.18    0.62 
  13  -2   2    3.65    0.68 
  13   2   2    1.49    0.71 
  13   2   2    1.54    0.57 
 -13   2  -2    2.08    0.61 
  14  -2   2    0.36    0.77 
  14  -2   2   -0.28    0.59 
  14  -2   2    0.40    0.39 
 -14   2  -2   -0.66    0.60 
  14   2   2    0.21    0.39 
  15  -2   2   -0.28    0.56 
  15  -2   2    0.43    0.40 
  15  -2   2    0.14    0.31 
  15   2   2   -0.99    0.54 
  15   2   2    0.13    0.49 
  16  -2   2    0.68    0.30 
  16  -2   2    0.35    0.55 
  16  -2   2    0.94    0.45 
  16   2   2    0.65    0.55 
  16   2   2    1.11    0.53 
  16  -3  -2   -0.38    0.51 
  16  -3  -2    0.24    0.40 
  16   3  -2    1.03    0.80 
  16   3  -2    0.74    0.45 
  15  -3  -2    0.23    0.49 
  15  -3  -2   -0.14    0.44 
  15   3  -2    1.45    0.68 
  15   3  -2    0.09    0.32 
  14  -3  -2   -0.75    0.85 
  14  -3  -2   -0.01    0.45 
  13  -3  -2    5.61    0.76 
  13   3  -2    4.20    0.77 
  13   3  -2    3.68    0.91 
  12  -3  -2    4.90    0.85 
  12   3  -2    6.83    1.01 
  12   3  -2    5.32    0.90 
 -11  -3   2    5.67    0.81 
  11  -3  -2    6.41    0.93 
  11   3  -2    6.74    0.88 
  11   3  -2    9.34    1.15 
 -10  -3   2    0.69    0.34 
 -10  -3   2    0.16    0.61 
  10   3  -2   -0.45    0.55 
  -9  -3   2    1.03    0.33 
  -9  -3   2    1.50    0.65 
   9   3  -2    0.91    0.59 
   9   3  -2    2.34    0.87 
  -8  -3   2    4.88    0.61 
  -8  -3   2    4.75    0.86 
   8   3  -2    4.57    0.80 
   8   3  -2    5.57    1.24 
  -7  -3   2    1.56    0.50 
  -7  -3   2    1.18    0.33 
   7   3  -2    1.83    0.59 
  -6  -3   2   -0.03    0.28 
  -6  -3   2    0.86    0.71 
  -6  -3   2    0.73    0.62 
   6   3  -2    0.19    0.39 
  -5  -3   2    0.77    0.31 
   5   3  -2   -0.52    1.05 
  -4  -3   2    2.68    0.44 
  -4  -3   2    1.46    0.78 
   4   3  -2    0.61    1.18 
  -3  -3   2    4.71    0.92 
  -3  -3   2    5.76    0.71 
  -1  -3   2   15.23    1.57 
   1   3  -2   11.10    1.75 
  -1   3   2   14.81    1.51 
   0   3   2    0.66    0.52 
   0   3  -2    3.24    0.77 
  -1   3  -2   46.09    5.33 
   1   3   2   60.18    5.36 
  -2  -3  -2   25.62    2.86 
  -2  -3  -2   26.28    2.60 
  -3  -3  -2    5.70    1.26 
  -3  -3  -2    4.84    0.59 
  -3   3  -2    3.05    1.03 
  -4  -3  -2    1.35    0.32 
  -5  -3  -2    0.25    0.39 
   5  -3   2    0.70    0.74 
  -5  -3  -2    0.35    0.74 
   5   3   2   -0.15    0.42 
  -6  -3  -2    0.67    0.68 
  -6  -3  -2   -0.11    0.24 
   6  -3   2    0.70    0.57 
  -6   3  -2    1.05    1.23 
   6   3   2    0.31    0.41 
   7  -3   2    0.45    0.53 
  -7  -3  -2    0.23    0.26 
  -7  -3  -2    0.96    0.62 
   7   3   2    0.22    0.41 
  -8  -3  -2    1.44    0.62 
   8  -3   2    1.70    0.57 
  -8  -3  -2    1.85    0.36 
   8   3   2    2.63    0.51 
   9  -3   2    2.91    0.60 
  -9  -3  -2    1.28    0.63 
  -9  -3  -2    3.26    0.44 
   9   3   2    2.24    0.57 
 -10  -3  -2    3.27    0.49 
 -10  -3  -2    1.75    0.61 
  10  -3   2    3.23    1.05 
  10  -3   2    2.83    0.64 
  10   3   2    3.69    0.60 
  10   3   2    4.22    0.95 
  11  -3   2    3.01    1.25 
  11  -3   2    2.94    0.87 
 -11  -3  -2    0.51    0.49 
 -11  -3  -2    1.79    0.64 
  11   3   2    1.55    0.86 
  11   3   2    1.54    0.38 
  12  -3   2    2.75    0.55 
  12  -3   2    2.60    1.16 
  12  -3   2    2.08    0.79 
  12   3   2    3.21    0.85 
  12   3   2    1.65    0.52 
  13  -3   2   10.30    1.17 
  13  -3   2    8.72    1.02 
  13  -3   2    6.09    1.30 
  13   3   2    7.69    1.23 
  13   3   2    8.54    0.96 
  14  -3   2   -0.11    0.82 
  14  -3   2    0.59    0.37 
  14  -3   2    1.61    0.46 
  14   3   2    0.66    0.36 
  15  -3   2    0.67    0.44 
  15  -3   2    0.21    0.45 
  15  -3   2   -0.20    0.49 
  15   3   2    0.11    0.38 
  15  -4  -2    0.18    0.70 
  15   4  -2    0.05    0.23 
  14  -4  -2    2.29    0.69 
  14   4  -2    0.29    0.37 
  13  -4  -2    1.63    0.75 
  13   4  -2    0.70    0.34 
  12  -4  -2   -0.24    0.91 
 -12  -4   2    1.41    0.64 
  12   4  -2   -0.11    0.47 
 -11  -4   2    4.56    0.83 
 -11  -4   2    4.77    0.72 
  11   4  -2    7.08    0.85 
 -10  -4   2    0.00    0.59 
 -10  -4   2   -0.10    0.55 
  10   4  -2    0.61    0.47 
  -9  -4   2    3.99    0.57 
  -9  -4   2    3.67    0.80 
   9   4  -2    4.11    0.71 
  -8  -4   2   -0.44    0.32 
  -8  -4   2    0.64    0.63 
   8   4  -2   -0.30    0.32 
  -7  -4   2    3.59    0.55 
  -7  -4   2    2.84    0.82 
   7   4  -2    3.92    0.65 
  -6  -4   2    2.06    0.43 
  -6  -4   2    1.80    0.77 
   6   4  -2    1.71    0.52 
  -5  -4   2   -0.65    0.67 
  -5  -4   2    0.27    0.36 
  -5  -4   2   -0.09    0.73 
   5   4  -2   -0.67    0.46 
  -4  -4   2    4.09    0.96 
  -4  -4   2    3.40    0.84 
  -4  -4   2    2.87    0.52 
  -3  -4   2    0.10    0.86 
  -3  -4   2    1.33    1.00 
  -3  -4   2    1.15    0.51 
   3   4  -2    1.54    0.50 
  -2  -4   2   -0.31    0.41 
  -2  -4   2    0.44    0.98 
   2   4  -2    0.56    0.46 
   1   4  -2   -0.24    0.45 
   0  -4   2    4.93    0.83 
   0  -4  -2    4.64    0.73 
   0   4  -2    4.73    0.78 
   1  -4   2   28.96    2.87 
   1   4   2   29.55    2.80 
  -1   4  -2   24.70    2.81 
   2  -4   2    0.31    0.69 
  -2  -4  -2    0.18    0.34 
   2   4   2   -0.27    0.37 
  -3  -4  -2    3.94    0.54 
   3  -4   2    3.09    1.00 
  -3  -4  -2    5.11    1.11 
   3   4   2    3.15    0.58 
  -4  -4  -2    1.84    0.38 
   4  -4   2    2.15    0.91 
  -4  -4  -2    1.89    0.87 
   4   4   2    1.92    0.43 
  -5  -4  -2    0.39    0.72 
   5  -4   2   -1.10    0.85 
  -5  -4  -2    0.01    0.28 
  -6  -4  -2    3.88    0.52 
  -6  -4  -2    2.46    0.82 
   6  -4   2    3.77    0.84 
   6   4   2    4.01    0.61 
  -7  -4  -2    0.96    0.66 
  -7  -4  -2    0.13    0.30 
   7  -4   2    0.19    0.67 
   7   4   2   -0.40    0.35 
  -8  -4  -2    0.55    0.25 
   8  -4   2    1.59    0.69 
  -8  -4  -2   -0.34    0.59 
   8   4   2    0.09    0.37 
   9  -4   2    5.64    0.90 
  -9  -4  -2    3.89    0.59 
  -9  -4  -2    2.74    0.64 
   9   4   2    5.62    0.64 
 -10  -4  -2    0.23    0.34 
  10  -4   2    0.61    0.59 
 -10  -4  -2    0.47    0.52 
  10   4   2   -0.12    0.37 
 -11  -4  -2    0.10    0.44 
  11  -4   2    1.15    0.59 
  11  -4   2   -0.59    0.96 
  12  -4   2    1.62    0.63 
 -12  -4  -2    1.09    0.42 
  12  -4   2    0.30    0.80 
  12   4   2    2.10    0.38 
  13  -4   2   -0.02    0.56 
  13  -4   2    0.14    0.67 
  13   4   2    0.37    0.29 
  14  -4   2    0.30    0.54 
  14  -4   2   -0.08    0.55 
  14   4   2    0.30    0.29 
  13   5  -2    0.18    0.19 
 -12  -5   2   -0.28    0.40 
  12   5  -2   -0.20    0.19 
 -11  -5   2    2.12    0.55 
 -11  -5   2    2.28    0.56 
  11   5  -2    2.73    0.44 
 -10  -5   2    0.44    0.56 
 -10  -5   2    0.61    0.36 
  10   5  -2    0.88    0.40 
  -9  -5   2   -0.29    0.31 
  -9  -5   2   -0.15    0.64 
   9   5  -2    0.32    0.40 
  -8  -5   2    3.98    0.57 
  -8  -5   2    4.46    0.83 
   8   5  -2    3.93    0.56 
  -7  -5   2    6.90    0.97 
  -7  -5   2    6.56    0.77 
   7   5  -2    5.03    0.77 
  -6  -5   2    1.01    0.70 
   6   5  -2    1.51    0.43 
  -5  -5   2    0.20    0.41 
  -5  -5   2    0.50    0.69 
   5   5  -2    0.78    0.39 
  -4  -5   2    6.01    1.03 
  -4  -5   2    5.31    0.74 
   4   5  -2    5.49    0.73 
  -3  -5   2    4.54    1.02 
  -3  -5   2    4.34    0.92 
  -3  -5   2    5.37    0.72 
   3   5  -2    4.88    0.67 
  -2  -5   2    1.08    0.44 
  -2  -5   2   -0.99    0.79 
  -2  -5   2    0.13    0.91 
  -1  -5   2    0.16    1.03 
   1  -5  -2   -0.95    0.44 
  -1  -5   2   -0.44    0.46 
  -1  -5   2    2.06    0.92 
   1   5  -2   -0.41    0.60 
   0  -5   2    0.32    0.47 
   0  -5  -2    0.60    0.51 
   1  -5   2    0.57    0.53 
  -1  -5  -2    0.03    0.45 
  -2  -5  -2   -0.33    0.35 
   2  -5   2    0.50    0.57 
  -2  -5  -2    1.16    0.91 
  -3  -5  -2    0.96    0.38 
  -3  -5  -2    0.57    0.77 
   3  -5   2    0.44    0.77 
   3   5   2    0.45    0.37 
   4  -5   2    1.07    0.80 
  -4  -5  -2    0.01    0.40 
  -4  -5  -2    0.11    0.69 
   4   5   2    0.16    0.36 
  -5  -5  -2    5.75    1.12 
   5  -5   2    5.73    1.18 
   5   5   2    9.10    0.87 
  -6  -5  -2    1.04    0.66 
   6  -5   2    0.20    0.70 
  -6  -5  -2    0.38    0.31 
   6   5   2    0.51    0.31 
  -7  -5  -2    1.74    0.35 
   7  -5   2    1.81    0.72 
  -7  -5  -2   -0.15    0.64 
   7   5   2    1.83    0.36 
   8  -5   2   -1.72    0.83 
  -8  -5  -2    0.23    0.29 
  -9  -5  -2   -0.31    0.45 
  -9  -5  -2    0.12    0.31 
   9  -5   2   -0.41    0.69 
   9   5   2    0.17    0.20 
  10  -5   2    0.14    0.70 
 -10  -5  -2    0.02    0.40 
 -10  -5  -2    0.60    0.61 
  10   5   2    0.34    0.26 
 -11  -5  -2    0.47    0.36 
  11  -5   2    0.55    0.70 
  11   5   2    0.19    0.24 
  -9  -6   2   -0.20    0.25 
  -9  -6   2   -0.41    0.39 
  -8  -6   2    0.56    0.30 
  -8  -6   2    0.18    0.45 
  -7  -6   2    0.69    0.33 
  -7  -6   2    0.00    0.51 
  -6  -6   2    0.97    0.28 
  -6  -6   2    1.45    0.42 
  -5  -6   2    0.73    0.35 
  -5  -6   2    0.38    0.59 
  -4  -6   2    0.07    0.62 
  -4  -6   2   -0.77    0.33 
  -3  -6   2   -0.42    0.26 
  -3  -6   2    0.11    0.70 
   2  -6  -2    0.17    0.45 
  -2  -6   2    0.05    0.28 
  -2  -6   2   -0.59    0.73 
  -1  -6   2    0.57    0.44 
   1  -6  -2    1.13    0.43 
  -1  -6   2    1.18    0.81 
   0  -6   2   -0.05    0.44 
   0  -6   2   -1.01    0.82 
   0  -6  -2    0.16    0.38 
   1  -6   2    0.82    0.94 
  -1  -6  -2   -0.54    0.78 
  -1  -6  -2    1.11    0.37 
   1  -6   2    1.65    0.49 
   2  -6   2    0.72    0.50 
  -2  -6  -2   -0.65    0.69 
  -2  -6  -2   -0.70    0.32 
   3  -6   2    0.59    0.54 
  -3  -6  -2    0.03    0.31 
  -3  -6  -2    0.50    0.63 
  -4  -6  -2    1.31    0.56 
  -4  -6  -2   -0.30    0.29 
   4  -6   2    0.02    0.59 
  -5  -6  -2    1.34    0.34 
  -5  -6  -2    0.56    0.54 
   5  -6   2    1.05    0.83 
  -6  -6  -2   -0.46    0.28 
   6  -6   2   -0.87    0.66 
  -6  -6  -2    0.03    0.46 
  -7  -6  -2    0.29    0.22 
   7  -6   2    0.05    0.74 
  -7  -6  -2    0.07    0.30 
  -8  -6  -2    0.54    0.29 
  -8  -6  -2    0.56    0.35 
  18   0  -3   -1.07    0.61 
  18   0  -3    0.05    0.35 
  18   0  -3   -0.66    0.38 
  17   0  -3    1.62    0.50 
  17   0  -3    1.80    0.53 
  17   0  -3    0.99    0.64 
  16   0  -3   -0.38    0.40 
  16   0  -3   -0.77    0.50 
  16   0  -3    1.02    0.51 
  15   0  -3    1.05    0.71 
  15   0  -3    1.29    0.58 
  14   0  -3   -0.40    0.42 
  14   0  -3   -0.23    0.39 
  14   0  -3   -0.30    0.45 
  13   0  -3   24.78    2.57 
  13   0  -3   21.04    2.38 
  13   0  -3   24.22    2.48 
  12   0  -3    0.38    0.40 
  12   0  -3    0.06    0.74 
  12   0  -3    1.25    0.64 
  11   0  -3    0.13    0.75 
  11   0  -3    1.16    0.76 
  11   0  -3    1.19    0.38 
  10   0  -3   -0.16    0.33 
   9   0  -3    4.00    0.57 
   9   0  -3    2.84    0.80 
  -9   0   3    3.20    0.83 
   9   0  -3    5.04    0.96 
   8   0  -3    0.31    0.68 
   8   0  -3   -0.62    0.32 
  -8   0   3    0.49    0.66 
   8   0  -3    0.60    0.66 
   7   0  -3  152.95   15.24 
  -7   0   3  157.47   15.24 
  -6   0   3   -0.29    0.35 
   6   0  -3    0.01    0.37 
   6   0  -3    0.13    0.34 
  -5   0   3   42.02    4.00 
   5   0  -3   38.21    3.99 
   4   0  -3    0.05    0.23 
  -4   0   3    0.02    0.23 
   4   0  -3    0.17    0.25 
   3   0  -3   33.00    2.95 
  -3   0   3   28.33    2.94 
   3   0  -3   27.60    2.93 
   2   0  -3    0.00    0.21 
   2   0  -3    0.18    0.22 
  -2   0   3    0.24    0.23 
   1   0  -3   10.20    1.13 
  -1   0   3   11.27    1.14 
   0   0   3    0.10    0.21 
   0   0  -3   -0.03    0.18 
   1   0   3  114.19   10.73 
  -1   0  -3  104.55   10.72 
  -2   0  -3   -0.53    0.26 
   2   0   3    0.00    0.26 
   3   0   3   16.30    1.81 
  -3   0  -3   17.19    1.83 
   4   0   3    0.00    0.54 
  -4   0  -3   -0.55    0.53 
   5   0   3   36.10    3.76 
  -5   0  -3   35.93    3.73 
   6   0   3    1.21    0.97 
  -6   0  -3    0.86    0.68 
   7   0   3    3.71    0.57 
   7   0   3    3.39    1.50 
  -7   0  -3    5.53    1.52 
  -8   0  -3    2.12    2.08 
   8   0   3    1.21    1.01 
   8   0   3    1.12    0.62 
   9   0   3   17.87    1.89 
   9   0   3   16.75    1.80 
   9   0   3   17.39    1.95 
  10   0   3   -0.19    0.35 
  10   0   3   -0.56    0.51 
  10   0   3    0.16    0.68 
  11   0   3   26.76    2.67 
  11   0   3   24.50    2.56 
  11   0   3   24.10    2.61 
  12   0   3    0.18    0.38 
  12   0   3    0.80    0.69 
  12   0   3   -0.48    0.44 
  13   0   3    8.60    1.14 
  13   0   3    9.49    1.20 
  13   0   3    9.33    1.12 
  14   0   3    0.12    0.47 
  14   0   3   -0.28    0.44 
  14   0   3   -1.31    0.60 
  15   0   3    0.71    0.57 
  15   0   3    1.65    0.49 
  15   0   3    1.68    0.57 
  16   0   3   -0.83    0.67 
  16   0   3    0.36    0.46 
  16   0   3    0.45    0.38 
 -16   0  -3   -0.34    0.25 
  18  -1  -3    0.21    0.42 
  18  -1  -3    1.62    0.42 
  18  -1  -3    1.04    0.38 
  18   1  -3    0.34    0.36 
  18   1  -3    0.72    0.40 
  17  -1  -3   -0.70    0.45 
  17  -1  -3    0.53    0.31 
  17  -1  -3   -0.07    0.44 
  17   1  -3    0.50    0.32 
 -17   1   3   -0.36    0.54 
  17   1  -3    0.27    0.62 
  17   1  -3    0.26    0.40 
  16  -1  -3    0.88    0.58 
  16  -1  -3   -0.55    0.89 
  16  -1  -3   -0.64    0.39 
  16   1  -3   -0.47    0.51 
  16   1  -3   -0.27    0.69 
  16   1  -3   -1.22    0.52 
  15  -1  -3    0.68    0.46 
  15  -1  -3    0.43    0.59 
  15  -1  -3    0.31    0.75 
  15   1  -3    1.39    0.69 
  15   1  -3    0.22    0.52 
  15   1  -3    0.46    0.58 
  14  -1  -3    0.46    0.43 
  14  -1  -3   -0.35    0.64 
  14  -1  -3    1.26    0.78 
  14   1  -3    0.44    0.55 
  14   1  -3    0.21    0.48 
  14   1  -3   -0.18    0.48 
  13  -1  -3   12.87    1.68 
  13  -1  -3   11.87    1.33 
  13  -1  -3   12.46    1.52 
  13   1  -3   11.51    1.49 
  13   1  -3   10.93    1.44 
  13   1  -3   13.11    1.37 
  12  -1  -3   -0.14    0.86 
  12  -1  -3    0.16    0.83 
  12  -1  -3    0.29    0.47 
  12   1  -3    0.91    0.42 
  12   1  -3    0.49    0.67 
  12   1  -3    0.22    0.55 
  11  -1  -3    0.95    0.97 
  11  -1  -3    0.51    1.45 
  11  -1  -3   -0.30    0.37 
  11   1  -3    0.06    0.56 
  11   1  -3    0.68    0.64 
  11   1  -3    0.07    0.38 
 -10  -1   3   -0.28    2.08 
  10  -1  -3    1.20    0.48 
  10   1  -3    0.91    0.39 
  10   1  -3    1.89    0.63 
  10   1  -3    2.37    0.70 
  -9  -1   3   25.92    3.15 
   9  -1  -3   26.43    2.53 
   9   1  -3   20.82    2.89 
   9   1  -3   25.88    3.25 
   9   1  -3   25.25    2.53 
   8  -1  -3   -0.37    0.49 
   8  -1  -3   -0.21    0.64 
  -8  -1   3    0.27    0.66 
  -8   1   3   -0.68    0.48 
   8   1  -3   -0.49    0.91 
   8   1  -3   -0.03    0.67 
   8   1  -3   -0.28    0.32 
  -7  -1   3   11.48    2.01 
   7  -1  -3   11.34    1.42 
   7  -1  -3   14.20    1.49 
   7   1  -3   14.95    1.69 
   7   1  -3   14.14    1.56 
   6  -1  -3   77.68    8.09 
   6  -1  -3   76.55    8.10 
  -6  -1   3   89.71    8.20 
   6   1  -3   86.70    8.19 
  -5  -1   3    1.46    0.47 
   5  -1  -3    1.63    0.30 
   5  -1  -3    1.98    0.34 
   5   1  -3    1.90    0.40 
  -5   1   3    1.62    0.29 
   5   1  -3    1.94    0.41 
  -4  -1   3   15.54    1.81 
   4  -1  -3   18.32    1.75 
  -4  -1   3   19.10    1.85 
   4   1  -3   17.24    1.87 
  -4   1   3   18.61    1.75 
   4   1  -3   15.82    1.84 
   3  -1  -3    6.30    0.62 
  -3  -1   3    6.03    0.76 
  -3  -1   3    5.88    0.74 
   3   1  -3    5.61    0.77 
   3   1  -3    6.29    0.80 
  -2  -1   3  267.75   27.16 
  -2  -1   3  303.30   27.17 
   2   1  -3  282.62   27.17 
   2   1  -3  259.45   27.16 
  -1  -1   3  254.52   23.83 
   1   1  -3  240.12   23.82 
  -1   1   3  244.81   23.78 
   1   1  -3  236.11   23.82 
   0  -1  -3  144.10   14.31 
   0  -1   3  149.51   14.34 
   0   1  -3  136.91   14.33 
   0   1   3  155.02   14.31 
  -1  -1  -3    9.23    1.05 
   1  -1   3    8.89    1.11 
   1   1   3    9.42    1.04 
  -2  -1  -3   96.32    8.93 
   2  -1   3   90.80    8.94 
  -2   1  -3   77.20    8.90 
   2   1   3   97.72    8.92 
   3  -1   3    8.68    1.19 
  -3  -1  -3   10.02    1.09 
   3   1   3   10.95    1.16 
  -3   1  -3    6.84    1.03 
  -4  -1  -3    9.67    1.21 
   4  -1   3    6.88    1.22 
  -4   1  -3    6.62    1.12 
   4   1   3    8.74    1.16 
   5  -1   3   43.55    4.71 
  -5  -1  -3   48.88    4.67 
  -5   1  -3   40.30    4.65 
   5   1   3   48.30    4.69 
   6  -1   3   13.16    1.46 
  -6  -1  -3   16.65    2.13 
   6  -1   3   12.61    1.85 
   6   1   3   15.41    1.47 
  -6   1  -3   10.74    1.90 
   6   1   3   14.49    2.04 
   7  -1   3    0.20    0.34 
  -7  -1  -3   -0.23    0.29 
  -7  -1  -3   -1.16    1.58 
   7   1   3    0.02    0.37 
  -7   1  -3    0.37    1.42 
  -8  -1  -3    3.18    0.51 
   8  -1   3    2.30    0.48 
   8   1   3    2.93    0.64 
   8   1   3    2.39    0.77 
   8   1   3    3.34    0.52 
   9  -1   3    1.63    0.68 
   9  -1   3    1.07    0.88 
  -9  -1  -3    0.43    0.69 
   9  -1   3    0.65    0.40 
   9   1   3    1.00    0.55 
   9   1   3    1.70    0.72 
   9   1   3    1.78    0.44 
   9   1   3    2.24    0.69 
  10  -1   3    3.23    0.54 
  10  -1   3    2.30    0.71 
  10  -1   3    4.22    0.91 
  10   1   3    2.92    0.66 
  10   1   3    3.31    0.58 
  10   1   3    2.83    0.62 
  10   1   3    3.71    0.80 
  11  -1   3    1.09    0.75 
  11  -1   3    1.79    0.61 
  11  -1   3    0.76    0.42 
  11   1   3    0.91    0.51 
  11   1   3    1.14    0.61 
  11   1   3    0.55    0.66 
  11   1   3    0.59    0.55 
  12  -1   3   -0.66    0.54 
  12  -1   3   -0.33    0.42 
  12  -1   3    0.35    0.52 
  12   1   3    0.40    0.53 
  12   1   3    0.29    0.51 
  12   1   3    0.08    0.65 
  12   1   3   -0.04    0.64 
  13  -1   3    3.05    0.67 
  13  -1   3    3.20    0.59 
  13  -1   3    2.67    0.78 
 -13   1  -3    3.33    0.71 
  13   1   3    3.53    0.64 
  13   1   3    2.34    0.78 
  13   1   3    4.88    0.92 
  13   1   3    3.62    0.67 
  14  -1   3    0.45    0.41 
  14  -1   3   -0.44    0.64 
  14  -1   3   -0.06    0.49 
 -14   1  -3    0.34    0.52 
  14   1   3   -0.11    0.44 
  14   1   3   -0.26    0.55 
  14   1   3    0.50    0.69 
  15  -1   3    0.11    0.31 
  15  -1   3    0.16    0.35 
  15  -1   3    0.38    0.42 
 -15   1  -3    0.62    0.40 
  15   1   3    0.46    0.52 
  15   1   3    0.84    0.56 
  16  -1   3    0.40    0.33 
  16  -1   3    0.39    0.49 
  16  -1   3   -0.16    0.30 
 -16   1  -3   -0.13    0.33 
  16   1   3    0.66    0.33 
  18  -2  -3    4.79    0.60 
  18  -2  -3    2.77    0.85 
  18  -2  -3    5.64    0.68 
  18   2  -3    4.43    0.75 
  17  -2  -3    0.10    0.51 
  17  -2  -3    0.25    0.30 
  17  -2  -3   -0.87    0.45 
  17   2  -3   -0.19    0.38 
  16  -2  -3   -0.02    0.53 
  16  -2  -3    0.02    0.81 
  16  -2  -3   -0.40    0.42 
  16   2  -3    0.60    0.62 
  16   2  -3    0.45    0.52 
  16   2  -3    0.56    0.51 
  15  -2  -3   -0.02    1.37 
  15  -2  -3   -0.27    0.40 
  15  -2  -3    0.34    0.67 
  15   2  -3    0.22    0.66 
  15   2  -3    0.10    0.53 
  15   2  -3    0.60    0.68 
  14  -2  -3    7.68    1.33 
  14  -2  -3    6.93    0.98 
  14  -2  -3    7.21    1.05 
  14   2  -3    4.99    0.91 
  14   2  -3    4.57    0.88 
  14   2  -3    7.10    1.04 
  13  -2  -3    2.98    0.97 
  13  -2  -3    2.91    0.56 
  13   2  -3    2.89    0.68 
  13   2  -3    3.26    0.73 
  13   2  -3    3.20    0.79 
  13   2  -3    3.08    0.67 
  12  -2  -3   -0.65    0.41 
  12   2  -3   -0.83    0.65 
  12   2  -3   -0.01    0.55 
  12   2  -3    0.63    0.69 
 -11  -2   3    0.77    0.68 
  11  -2  -3    1.51    0.45 
  11   2  -3    1.37    0.59 
  11   2  -3    0.25    0.50 
  11   2  -3    1.04    0.77 
  11   2  -3    0.76    0.70 
 -10  -2   3    0.69    0.47 
 -10  -2   3    1.61    0.68 
  10  -2  -3    1.18    0.48 
  10   2  -3    1.35    0.59 
  10   2  -3    1.21    0.69 
  10   2  -3    1.26    0.53 
  10   2  -3    1.77    0.60 
  -9  -2   3    3.53    0.54 
  -9  -2   3    3.72    0.79 
  -9  -2   3    3.20    0.71 
   9   2  -3    4.30    0.77 
   9   2  -3    3.17    0.92 
   9   2  -3    4.45    0.69 
   9   2  -3    4.49    0.80 
  -8  -2   3    7.05    1.77 
  -8  -2   3    6.62    0.76 
   8   2  -3    7.73    1.81 
   8   2  -3    6.93    0.96 
  -7  -2   3   -0.38    0.75 
  -7  -2   3    0.90    0.29 
   7   2  -3    0.38    1.11 
   7   2  -3    0.84    0.57 
  -6  -2   3   13.80    1.88 
  -6  -2   3   15.20    1.49 
   6   2  -3   13.43    2.01 
   6   2  -3   14.55    1.93 
  -5  -2   3   11.65    1.55 
   5   2  -3   12.03    1.50 
   5   2  -3   12.98    1.59 
  -4  -2   3   21.66    2.29 
   4   2  -3   20.68    2.31 
  -3  -2   3    4.75    0.74 
  -3  -2   3    4.47    0.77 
   3   2  -3    3.31    0.69 
  -2  -2   3    9.90    1.20 
   2   2  -3    8.89    1.12 
   2   2  -3    8.51    1.07 
  -1  -2   3    8.66    1.05 
   1  -2  -3    6.96    0.81 
   1   2  -3    8.29    1.00 
  -1   2   3    6.18    0.81 
   1   2  -3    9.71    1.05 
  -1   2   3    8.42    0.85 
   0  -2  -3    6.49    0.73 
   0  -2   3    4.93    0.87 
   0   2   3    6.07    0.77 
   0   2   3    5.20    0.72 
   0   2  -3    5.02    0.84 
   0   2  -3    4.95    0.85 
  -1  -2  -3    0.10    0.37 
   1  -2   3   -0.07    0.52 
   1   2   3    0.02    0.39 
  -1   2  -3    0.29    0.48 
  -1   2  -3    0.28    0.50 
  -2  -2  -3    6.62    0.93 
   2  -2   3    5.14    0.97 
   2   2   3    6.14    0.93 
  -2   2  -3    4.66    0.88 
  -3  -2  -3   -0.18    0.64 
   3  -2   3    0.82    0.90 
  -3   2  -3   -0.34    0.57 
  -4  -2  -3    1.23    0.65 
  -4  -2  -3    1.14    0.25 
   4  -2   3    0.59    0.98 
   4   2   3    1.19    0.95 
  -4   2  -3   -0.71    0.71 
   5  -2   3    2.79    1.37 
   5  -2   3    2.63    0.64 
  -5  -2  -3    2.71    0.97 
  -5  -2  -3    3.22    0.40 
  -5   2  -3    1.74    1.32 
  -6  -2  -3    6.72    0.73 
  -7  -2  -3    2.14    0.35 
  -7  -2  -3    0.96    0.61 
   7  -2   3    2.50    0.47 
   7   2   3    2.07    0.57 
   7   2   3    2.94    0.86 
  -7   2  -3    1.27    0.86 
   8  -2   3   21.60    2.60 
   8  -2   3   23.12    2.27 
  -8  -2  -3   19.59    2.30 
   8  -2   3   20.92    2.50 
  -8   2  -3   23.77    2.44 
   8   2   3   20.75    2.39 
   8   2   3   23.87    2.43 
   8   2   3   23.34    2.31 
   9  -2   3   -0.87    1.01 
  -9  -2  -3   -0.12    0.38 
  -9  -2  -3    1.36    0.60 
   9  -2   3   -0.21    0.39 
   9  -2   3    0.31    0.80 
   9   2   3    0.29    0.36 
   9   2   3   -1.29    0.73 
  -9   2  -3    0.06    0.88 
   9   2   3    0.72    0.82 
 -10  -2  -3    0.92    0.42 
 -10  -2  -3   -0.62    0.47 
  10  -2   3    0.87    0.73 
  10  -2   3    0.31    1.02 
  10  -2   3    0.86    0.43 
  10   2   3    0.77    0.73 
  10   2   3    1.42    0.53 
  10   2   3    0.83    0.82 
 -10   2  -3    2.04    0.75 
  11  -2   3    0.49    0.44 
  11  -2   3    0.54    0.65 
  11  -2   3    0.05    0.86 
 -11  -2  -3   -0.11    0.54 
 -11   2  -3   -0.25    0.63 
  11   2   3    0.49    0.70 
  11   2   3    0.82    0.36 
  12  -2   3    0.00    0.58 
  12  -2   3   -0.13    0.53 
  12  -2   3   -0.36    0.54 
  12   2   3   -0.45    0.65 
  12   2   3   -0.17    0.47 
 -12   2  -3    0.47    0.57 
  13  -2   3    2.86    0.54 
  13  -2   3    1.87    0.84 
  13  -2   3    3.66    0.68 
  13   2   3    3.76    0.65 
  13   2   3    2.26    0.77 
 -13   2  -3    2.73    0.66 
  14  -2   3    1.40    0.64 
  14  -2   3    0.41    0.52 
  14  -2   3    0.85    0.31 
  14   2   3    1.31    0.38 
  14   2   3    0.81    0.65 
 -14   2  -3    0.44    0.50 
  15  -2   3    0.21    0.38 
  15  -2   3    0.62    0.43 
  15  -2   3    0.73    0.41 
  15   2   3    0.77    0.34 
  15   2   3    0.78    0.39 
  16  -2   3    0.12    0.26 
  16  -2   3    0.44    0.32 
  16  -2   3    0.97    0.54 
  16   2   3    0.41    0.62 
  16   2   3    0.25    0.37 
  17  -3  -3    0.00    0.38 
  17  -3  -3   -0.10    0.34 
  17   3  -3    0.21    0.47 
  16  -3  -3    1.73    0.66 
  16  -3  -3    1.00    0.75 
  16   3  -3    1.94    0.68 
  15  -3  -3   -0.29    0.76 
  15  -3  -3   -0.26    0.47 
  15   3  -3    0.63    0.54 
  15   3  -3    0.78    0.48 
  14  -3  -3   -0.10    0.48 
  14   3  -3    0.33    0.60 
  14   3  -3    0.52    0.63 
  13  -3  -3   -0.55    0.65 
  13   3  -3    0.54    0.55 
  13   3  -3    0.66    0.74 
  12  -3  -3   -0.05    0.55 
 -12  -3   3    0.92    0.57 
  12   3  -3    0.51    0.59 
  12   3  -3    1.84    0.78 
 -11  -3   3    2.95    0.72 
 -11  -3   3    2.89    0.54 
  11   3  -3    3.98    0.90 
  11   3  -3    4.16    0.75 
 -10  -3   3    2.04    0.81 
 -10  -3   3    2.91    0.49 
  10   3  -3    2.71    0.87 
  10   3  -3    3.53    0.88 
  -9  -3   3   -0.53    0.37 
  -9  -3   3    0.83    0.63 
   9   3  -3    0.22    0.83 
   9   3  -3    0.69    0.43 
  -8  -3   3    3.46    0.70 
  -8  -3   3    2.16    0.40 
   8   3  -3    0.47    0.88 
   8   3  -3    1.86    0.64 
  -7  -3   3    6.51    1.03 
  -7  -3   3    7.85    0.84 
  -7  -3   3    6.54    1.04 
   7   3  -3    8.01    1.07 
  -6  -3   3    2.72    0.48 
  -6  -3   3    2.94    0.78 
  -6  -3   3    3.97    0.74 
   6   3  -3    2.99    0.57 
   6   3  -3    2.95    2.06 
  -5  -3   3    2.36    0.43 
   5   3  -3    3.29    1.11 
  -4  -3   3    1.70    1.13 
   4   3  -3   -0.23    1.17 
  -1  -3   3    1.02    0.46 
  -1  -3   3   -0.56    0.95 
  -1   3   3    1.25    0.47 
   1   3  -3    1.32    0.83 
  -1   3   3   -0.43    0.43 
   0  -3  -3   43.46    4.17 
   0  -3   3   37.46    4.12 
   0   3   3   43.56    4.21 
   1  -3   3    5.43    0.83 
  -1  -3  -3    4.55    0.77 
  -1  -3  -3    6.68    1.06 
  -2  -3  -3    9.22    0.94 
  -2  -3  -3    9.18    1.49 
   2  -3   3    6.88    1.11 
  -3  -3  -3    3.07    0.45 
   3  -3   3    3.00    0.79 
   4  -3   3    0.83    0.70 
  -4  -3  -3   -0.07    0.24 
   4   3   3   -0.13    0.41 
  -5  -3  -3    8.37    0.80 
   5  -3   3    7.89    1.00 
  -5  -3  -3    5.81    1.06 
  -5   3  -3    5.59    1.08 
   5   3   3    6.76    0.83 
  -6  -3  -3    0.92    0.66 
   6  -3   3    1.74    0.60 
  -6  -3  -3    0.89    0.27 
  -6   3  -3    0.35    0.76 
   6   3   3    0.79    0.42 
  -7  -3  -3    5.09    0.57 
  -7  -3  -3    3.13    0.79 
   7  -3   3    4.17    0.73 
  -7   3  -3    3.79    1.05 
   7   3   3    5.74    0.70 
   8  -3   3    2.67    0.66 
  -8  -3  -3    4.99    0.54 
   8   3   3    3.78    0.64 
  -8   3  -3    3.72    0.99 
  -9  -3  -3    0.80    0.51 
   9  -3   3    0.26    0.97 
   9  -3   3    0.84    0.49 
  -9  -3  -3    0.87    0.33 
   9  -3   3    0.88    1.30 
  -9   3  -3    0.63    0.77 
   9   3   3    0.33    0.44 
 -10  -3  -3    0.80    0.40 
  10  -3   3    1.17    1.19 
  10  -3   3    2.04    0.55 
 -10  -3  -3    0.64    0.50 
  10  -3   3    1.89    0.84 
  10   3   3    1.92    0.45 
  10   3   3   -1.08    1.13 
  11  -3   3    2.54    0.82 
  11  -3   3    2.04    1.14 
  11   3   3    3.51    0.59 
  11   3   3    3.80    1.07 
  12  -3   3   -0.88    0.89 
 -12  -3  -3    0.94    0.64 
  12  -3   3    0.19    0.39 
  12   3   3   -0.09    0.27 
  13  -3   3    1.07    0.78 
  13  -3   3    0.45    0.43 
  13  -3   3    0.62    0.56 
  13   3   3    0.82    0.40 
  14  -3   3    1.22    0.46 
  14  -3   3    0.43    0.68 
  14  -3   3    0.40    0.46 
  14   3   3    0.08    0.27 
  15  -3   3    0.01    0.59 
  15  -3   3    0.82    0.42 
  15  -3   3   -0.04    0.30 
  15   3   3   -0.39    0.24 
  15  -4  -3    0.59    0.80 
  15   4  -3   -0.08    0.24 
  14  -4  -3    1.05    0.77 
  14   4  -3    0.32    0.29 
  13   4  -3    0.66    0.49 
 -12  -4   3    0.37    0.69 
  12   4  -3    0.07    0.34 
 -11  -4   3    3.02    0.58 
 -11  -4   3    3.38    0.73 
  11   4  -3    4.38    0.70 
 -10  -4   3    2.15    0.78 
 -10  -4   3    2.59    0.73 
  10   4  -3    3.74    0.66 
  -9  -4   3   10.57    1.27 
  -9  -4   3   13.17    1.46 
   9   4  -3   12.67    1.41 
  -8  -4   3    2.52    0.73 
  -8  -4   3    1.47    0.42 
   8   4  -3    2.49    0.58 
  -7  -4   3    0.61    0.67 
  -7  -4   3   -0.21    0.34 
   7   4  -3   -0.09    0.35 
  -6  -4   3   36.46    3.64 
  -6  -4   3   34.12    3.60 
  -6  -4   3   35.89    3.53 
   6   4  -3   34.49    3.58 
  -5  -4   3    4.86    0.68 
  -5  -4   3    4.07    0.91 
  -5  -4   3    4.80    1.00 
   5   4  -3    6.38    0.81 
  -4  -4   3   -0.06    0.81 
  -4  -4   3   -0.66    0.36 
  -4  -4   3   -0.28    0.75 
   4   4  -3   -0.04    0.50 
  -3  -4   3   11.50    1.60 
  -3  -4   3   12.49    1.27 
  -3  -4   3    9.08    1.53 
   3   4  -3   11.32    1.31 
  -2  -4   3    3.42    0.69 
  -2  -4   3    3.88    1.25 
  -2  -4   3    4.36    1.08 
   2   4  -3    3.90    0.67 
  -1  -4   3   -1.52    1.36 
  -1  -4   3    0.65    0.47 
   1   4  -3    0.48    0.52 
   0  -4  -3    1.27    0.53 
   0  -4   3    0.71    0.50 
   0   4  -3    0.33    0.51 
  -1  -4  -3   -0.17    0.44 
   1  -4   3    0.55    0.52 
  -1   4  -3    0.52    0.50 
   1   4   3    0.02    0.46 
  -2  -4  -3    1.82    0.48 
   2  -4   3    2.60    0.64 
  -2   4  -3    0.64    0.66 
   2   4   3    2.60    0.45 
   3  -4   3    0.74    0.65 
  -3  -4  -3    0.10    0.29 
  -3  -4  -3    0.91    0.94 
   3   4   3    0.13    0.37 
   4  -4   3    6.58    1.03 
  -4  -4  -3    5.84    1.11 
  -4  -4  -3    7.04    0.78 
   4   4   3    6.75    0.81 
  -5  -4  -3    7.43    0.86 
  -5  -4  -3    5.65    1.18 
   5  -4   3    6.95    1.11 
   5   4   3    9.33    0.92 
  -6  -4  -3    0.18    0.30 
   6  -4   3    0.42    0.76 
  -6  -4  -3   -1.13    0.61 
   6   4   3    0.55    0.37 
  -7  -4  -3    0.63    0.30 
   7  -4   3    1.33    0.79 
  -7  -4  -3   -0.96    0.60 
   7   4   3    0.19    0.34 
   8  -4   3   -0.33    0.91 
  -8  -4  -3    0.36    0.58 
   8   4   3    0.41    0.25 
  -9  -4  -3   -0.11    0.52 
   9  -4   3    0.63    0.61 
   9  -4   3    0.04    1.14 
  -9  -4  -3    0.18    0.32 
   9   4   3    0.32    0.25 
 -10  -4  -3    1.87    0.39 
 -10  -4  -3    0.26    0.50 
  10  -4   3   -1.42    1.59 
  10   4   3    1.06    0.39 
  11  -4   3    1.04    0.80 
  11  -4   3    0.24    0.52 
 -11  -4  -3   -0.06    0.47 
 -11  -4  -3   -0.11    0.38 
  11   4   3    0.12    0.25 
  12  -4   3    0.28    0.55 
 -12  -4  -3   -0.59    0.44 
  12  -4   3   -0.30    0.66 
  12   4   3    0.00    0.20 
  13  -4   3    0.17    0.53 
  13  -4   3    0.51    0.56 
  13   4   3    0.21    0.20 
  13   5  -3    0.07    0.20 
 -12  -5   3   -0.25    0.50 
  12   5  -3    0.25    0.21 
 -11  -5   3   -0.04    0.44 
 -11  -5   3   -0.01    0.71 
  11   5  -3   -0.11    0.30 
 -10  -5   3    2.72    0.64 
 -10  -5   3    1.37    0.42 
  10   5  -3    2.08    0.39 
  -9  -5   3    0.05    0.35 
  -9  -5   3    0.47    0.62 
   9   5  -3    0.38    0.40 
  -8  -5   3    9.75    1.21 
  -8  -5   3   11.02    1.11 
   8   5  -3    8.97    1.13 
  -7  -5   3    1.30    0.70 
  -7  -5   3    1.92    0.45 
   7   5  -3    1.98    0.50 
  -6  -5   3   12.29    1.37 
  -6  -5   3    8.65    1.25 
   6   5  -3   10.96    1.21 
  -5  -5   3    0.72    0.43 
  -5  -5   3    0.02    0.47 
   5   5  -3   -0.09    0.41 
  -4  -5   3    3.93    0.86 
  -4  -5   3    4.24    0.93 
  -4  -5   3    5.04    0.71 
   4   5  -3    4.81    0.67 
  -3  -5   3    0.89    0.46 
  -3  -5   3    0.76    0.75 
  -3  -5   3    2.00    0.82 
   3   5  -3    0.90    0.43 
  -2  -5   3    0.22    0.85 
  -2  -5   3    0.40    0.82 
  -2  -5   3   -0.20    0.42 
   2   5  -3   -0.05    0.39 
  -1  -5   3    1.81    0.60 
   1  -5  -3   -0.14    0.55 
  -1  -5   3    0.92    0.98 
  -1  -5   3    0.56    0.91 
   1   5  -3    0.65    0.47 
   0  -5   3    1.21    1.10 
   0  -5   3    0.20    0.49 
   0  -5  -3   -0.15    0.47 
   1  -5   3   -0.22    0.51 
  -1  -5  -3   -0.02    0.36 
  -2  -5  -3    0.07    0.85 
   2  -5   3    0.25    0.55 
  -2  -5  -3    0.36    0.36 
  -3  -5  -3    2.85    0.85 
  -3  -5  -3    2.83    0.52 
   3  -5   3    1.51    0.69 
   3   5   3    2.58    0.44 
  -4  -5  -3   -0.23    0.69 
   4   5   3    0.06    0.33 
   5  -5   3   10.39    1.29 
   5   5   3   10.05    1.08 
  -6  -5  -3    6.57    0.80 
   6  -5   3    5.81    0.99 
   6   5   3    7.59    0.79 
  -7  -5  -3    1.09    0.26 
   7  -5   3    1.22    0.78 
  -7  -5  -3    0.29    0.46 
   7   5   3    1.32    0.37 
  -8  -5  -3    1.61    0.59 
  -8  -5  -3    1.51    0.29 
   8  -5   3    0.75    0.65 
   8   5   3    1.77    0.34 
   9  -5   3    2.60    1.15 
  -9  -5  -3    1.24    0.39 
   9  -5   3    1.95    0.69 
  -9  -5  -3    2.12    0.41 
   9   5   3    2.51    0.31 
  10  -5   3   -0.43    0.60 
  10  -5   3    0.45    0.98 
 -10  -5  -3    0.01    0.37 
 -10  -5  -3   -0.60    0.34 
  10   5   3    0.13    0.23 
  11  -5   3    1.48    0.87 
  11  -5   3    0.86    0.45 
  -9  -6   3    0.38    0.30 
  -9  -6   3   -0.18    0.35 
   9   6  -3    0.57    0.30 
  -8  -6   3    1.14    0.48 
  -8  -6   3    1.21    0.47 
   8   6  -3    1.07    0.31 
  -7  -6   3    0.58    0.33 
  -7  -6   3   -0.17    0.47 
   7   6  -3    0.38    0.26 
  -6  -6   3    1.19    0.37 
  -6  -6   3    1.47    0.56 
  -5  -6   3    0.17    0.53 
  -5  -6   3   -0.39    0.33 
  -4  -6   3    1.08    0.38 
  -4  -6   3    0.24    0.62 
  -3  -6   3    0.27    0.66 
  -3  -6   3    0.34    0.39 
  -2  -6   3   -0.29    0.38 
  -2  -6   3    1.11    0.74 
   2  -6  -3    0.14    0.42 
   1  -6  -3    0.01    0.38 
  -1  -6   3   -0.67    0.75 
  -1  -6   3    0.02    0.27 
   0  -6   3    2.18    0.84 
   0  -6   3    1.11    0.48 
   0  -6  -3    0.90    0.37 
   1  -6   3    0.73    0.49 
  -1  -6  -3    1.19    0.37 
  -1  -6  -3    1.72    0.77 
   1  -6   3    1.90    0.64 
   2  -6   3    0.42    0.48 
   2  -6   3    0.47    0.92 
  -2  -6  -3    0.41    0.68 
  -2  -6  -3    0.20    0.32 
   3  -6   3    1.25    0.53 
  -3  -6  -3    0.09    0.59 
   3  -6   3   -0.89    0.96 
  -3  -6  -3   -0.52    0.29 
  -4  -6  -3   -0.74    0.54 
   4  -6   3    0.23    0.57 
   4  -6   3    1.18    1.41 
  -4  -6  -3    0.28    0.30 
   5  -6   3    2.10    0.65 
  -5  -6  -3    0.21    0.37 
  -5  -6  -3    1.23    0.33 
  -6  -6  -3    0.98    0.31 
  -6  -6  -3    0.48    0.35 
   6  -6   3   -0.05    0.64 
   7  -6   3    0.32    0.68 
  -7  -6  -3    0.09    0.41 
  -7  -6  -3    0.63    0.22 
  19   0  -4    0.38    0.39 
  19   0  -4    0.61    0.36 
  19   0  -4    0.50    0.58 
  18   0  -4    0.04    0.36 
  18   0  -4    0.37    0.41 
  18   0  -4   -0.12    0.51 
  17   0  -4    0.01    0.52 
  17   0  -4   -0.04    0.44 
  17   0  -4    0.19    0.48 
  16   0  -4   12.52    1.43 
  16   0  -4   11.65    1.54 
  16   0  -4   14.33    1.51 
  15   0  -4    0.47    0.68 
  15   0  -4    0.26    0.57 
  14   0  -4    9.34    1.20 
  14   0  -4    8.24    1.08 
  14   0  -4    9.47    1.25 
  13   0  -4   -0.60    0.39 
  13   0  -4    0.35    0.88 
  12   0  -4    1.94    0.77 
  12   0  -4    2.52    0.81 
  12   0  -4    1.61    0.46 
  11   0  -4   -0.44    0.35 
  11   0  -4    0.52    0.77 
  11   0  -4    0.80    0.77 
  10   0  -4   60.75    5.99 
   9   0  -4   -0.94    0.99 
  -9   0   4    1.24    0.89 
   9   0  -4   -1.14    0.83 
   9   0  -4    0.31    0.35 
   8   0  -4   23.57    2.17 
   8   0  -4   18.65    2.32 
   8   0  -4   22.56    2.37 
  -8   0   4   20.03    2.27 
   7   0  -4   -0.16    0.44 
   7   0  -4    0.09    0.47 
  -7   0   4   -0.20    0.29 
  -6   0   4   33.51    3.32 
   6   0  -4   31.57    3.32 
   6   0  -4   33.35    3.32 
  -5   0   4   -0.29    0.20 
   5   0  -4   -0.02    0.31 
   5   0  -4    0.22    0.31 
   4   0  -4  369.01   37.86 
  -4   0   4  401.24   37.86 
   4   0  -4  377.38   37.86 
  -4   0   4  405.50   37.86 
   3   0  -4   -0.08    0.28 
   3   0  -4   -0.07    0.28 
  -3   0   4   -0.11    0.28 
   2   0  -4    6.72    0.87 
  -2   0   4    8.59    0.90 
  -1   0   4    0.02    0.25 
   1   0  -4    0.09    0.23 
   0   0   4   91.76    8.21 
   0   0  -4   74.82    8.18 
  -1   0  -4   -0.48    0.38 
   1   0   4    0.41    0.32 
  -2   0  -4  145.23   14.79 
   2   0   4  155.99   14.79 
   3   0   4   -0.36    0.37 
  -3   0  -4   -0.02    0.57 
   4   0   4  143.12   13.99 
  -4   0  -4  140.36   14.00 
   5   0   4   -0.17    0.34 
  -5   0  -4    0.03    0.88 
   5   0   4   -0.24    0.93 
  -6   0  -4   53.85    5.19 
   6   0   4   48.03    5.15 
   6   0   4   44.82    4.76 
  -7   0  -4   -0.41    1.78 
   7   0   4   -0.20    0.33 
   7   0   4   -2.16    1.95 
   8   0   4   41.65    3.95 
  -8   0  -4   40.79    4.76 
   8   0   4   34.84    3.88 
   9   0   4   -0.05    0.36 
   9   0   4   -0.66    0.67 
   9   0   4    0.22    0.51 
  10   0   4   57.37    5.74 
  10   0   4   56.22    5.77 
  10   0   4   58.99    5.71 
  11   0   4    0.39    0.53 
  11   0   4   -0.43    0.66 
  11   0   4    0.17    0.42 
  12   0   4    0.94    0.54 
  12   0   4    0.75    0.70 
  12   0   4    1.23    0.50 
  13   0   4    1.01    0.50 
  13   0   4    0.08    0.49 
  13   0   4   -0.13    0.45 
  14   0   4    7.85    0.90 
  14   0   4    5.02    0.97 
 -15   0  -4    0.07    0.41 
  15   0   4   -0.08    0.43 
  15   0   4    0.82    0.40 
  15   0   4    0.00    0.67 
  16   0   4    0.24    0.29 
  16   0   4    0.17    0.38 
 -16   0  -4    0.51    0.36 
  19  -1  -4    1.98    0.42 
  19  -1  -4    2.20    0.38 
  19  -1  -4    0.75    0.45 
  19   1  -4    1.58    0.52 
  19   1  -4    2.82    0.44 
  18  -1  -4    0.26    0.43 
  18  -1  -4    0.05    0.31 
  18  -1  -4    0.11    0.42 
  18   1  -4   -0.28    0.73 
  18   1  -4    0.23    0.39 
  18   1  -4    0.18    0.49 
  17  -1  -4    3.79    0.58 
  17  -1  -4    3.83    0.66 
  17  -1  -4    2.17    0.59 
  17   1  -4    3.46    0.66 
  17   1  -4    4.15    0.76 
  17   1  -4    1.63    0.67 
  16  -1  -4    1.82    0.77 
  16  -1  -4    0.84    0.59 
  16  -1  -4    0.36    0.41 
  16   1  -4    0.86    0.54 
  16   1  -4    0.37    0.68 
  16   1  -4    0.36    0.52 
  15  -1  -4   -0.11    0.53 
  15  -1  -4    0.60    0.48 
  15  -1  -4   -0.30    0.60 
  15   1  -4    0.59    0.66 
  15   1  -4    0.78    0.56 
  15   1  -4    0.45    0.68 
  14  -1  -4    8.49    1.32 
  14  -1  -4    9.37    1.07 
  14  -1  -4    8.58    1.24 
  14   1  -4    8.61    1.11 
  14   1  -4    9.09    1.17 
  14   1  -4    9.81    1.26 
  13  -1  -4    0.42    0.41 
  13  -1  -4    1.49    1.06 
  13  -1  -4    1.17    1.02 
  13   1  -4    0.34    0.59 
  13   1  -4    0.42    0.44 
  13   1  -4    0.88    0.70 
  12  -1  -4    4.77    1.05 
  12  -1  -4    2.90    0.54 
  12  -1  -4    4.71    1.06 
  12   1  -4    2.70    0.55 
  12   1  -4    3.28    0.72 
  12   1  -4    2.94    0.63 
  11  -1  -4    0.24    1.58 
  11  -1  -4    0.65    0.62 
  11   1  -4   -0.34    0.58 
  11   1  -4   -1.37    0.63 
  11   1  -4   -0.09    0.37 
 -10  -1   4    1.77    2.02 
  10  -1  -4    0.95    0.41 
 -10  -1   4    1.20    0.58 
  10   1  -4    0.54    0.39 
  10   1  -4    1.71    0.67 
  10   1  -4    0.69    0.68 
  -9  -1   4    5.01    1.39 
   9  -1  -4    2.53    0.78 
   9  -1  -4    3.20    0.61 
   9   1  -4    2.86    0.48 
   9   1  -4    2.99    1.10 
   9   1  -4    2.74    1.29 
   8  -1  -4    0.46    0.50 
  -8  -1   4    2.01    0.92 
   8  -1  -4    0.74    0.63 
   8   1  -4    1.95    1.01 
  -8   1   4   -0.53    0.50 
   8   1  -4    1.77    0.37 
   8   1  -4    0.52    0.89 
  -7  -1   4   15.07    1.74 
   7  -1  -4   13.54    1.50 
   7  -1  -4   14.32    1.51 
  -7   1   4   13.46    1.48 
   7   1  -4   12.20    1.59 
   7   1  -4   14.43    1.77 
  -6  -1   4   -0.01    0.50 
   6  -1  -4    0.51    0.31 
   6  -1  -4    0.24    0.36 
  -6   1   4   -0.30    0.38 
   6   1  -4    0.57    0.54 
   6   1  -4    0.76    0.44 
   5  -1  -4    2.73    0.41 
  -5  -1   4    2.68    0.47 
  -5  -1   4    2.47    0.65 
   5  -1  -4    1.89    0.46 
   5   1  -4    2.47    0.58 
   5   1  -4    3.10    0.55 
   4  -1  -4    0.34    0.15 
  -4  -1   4    1.63    0.51 
  -4  -1   4    0.60    0.40 
   4  -1  -4    1.07    0.23 
   4   1  -4    0.36    0.30 
   4   1  -4    0.69    0.34 
   3  -1  -4    0.58    0.20 
   3  -1  -4    0.96    0.22 
  -3  -1   4    2.16    0.51 
  -3  -1   4    1.48    0.42 
   3   1  -4    1.29    0.36 
  -3   1   4    0.95    0.21 
   3   1  -4    1.28    0.33 
   2  -1  -4    2.86    0.38 
  -2  -1   4    2.35    0.59 
   2   1  -4    2.19    0.51 
   2   1  -4    2.76    0.50 
  -2   1   4    3.32    0.45 
  -1  -1   4   37.54    3.59 
   1  -1  -4   35.28    3.51 
   1   1  -4   34.17    3.56 
   1   1  -4   34.03    3.54 
   0  -1  -4   24.28    2.44 
   0  -1   4   24.39    2.51 
   0   1  -4   21.32    2.48 
   0   1   4   25.39    2.44 
  -1  -1  -4   12.28    1.29 
   1  -1   4   10.16    1.28 
   1   1   4   11.36    1.28 
   2  -1   4  135.90   13.02 
  -2  -1  -4  138.78   12.99 
  -2   1  -4  115.86   12.97 
   2   1   4  137.72   12.98 
  -3  -1  -4    3.53    0.79 
   3  -1   4    2.04    0.85 
  -3   1  -4    2.26    0.71 
   3   1   4    3.13    0.57 
  -4  -1  -4   23.63    2.41 
   4  -1   4   18.04    2.32 
   4   1   4   23.86    2.37 
  -4   1  -4   17.71    2.34 
   5  -1   4   12.19    2.38 
   5  -1   4    9.61    1.13 
  -5   1  -4   11.47    1.68 
  -6  -1  -4   29.77    2.91 
   6  -1   4   22.11    3.30 
   6  -1   4   19.79    2.40 
  -6   1  -4   21.89    3.01 
   6   1   4   26.77    2.43 
  -7  -1  -4    2.17    2.19 
   7  -1   4    0.58    0.36 
   7   1   4    0.37    0.76 
   7   1   4    0.84    0.41 
   8  -1   4   -0.24    0.84 
  -8  -1  -4    0.39    0.51 
  -8  -1  -4    0.24    0.46 
   8  -1   4   -0.23    0.34 
   8  -1   4   -0.42    0.65 
   8   1   4    0.71    0.63 
   8   1   4    0.51    0.43 
   8   1   4    0.86    0.69 
   8   1   4   -0.19    0.53 
   9  -1   4    1.14    0.42 
   9  -1   4    0.26    0.81 
   9  -1   4   -0.34    0.63 
  -9  -1  -4   -0.01    0.55 
   9   1   4    2.45    0.72 
   9   1   4    2.44    0.58 
   9   1   4    1.74    0.65 
   9   1   4    1.92    0.49 
  10  -1   4    4.65    0.67 
  10   1   4    4.59    0.73 
  10   1   4    4.99    0.88 
  10   1   4    3.83    0.82 
  11  -1   4   19.51    2.14 
  11  -1   4   19.92    2.01 
  11   1   4   15.81    2.05 
  11   1   4   20.28    2.04 
  11   1   4   17.83    2.02 
  11   1   4   20.95    2.02 
  12  -1   4    9.17    1.16 
  12  -1   4    9.82    1.30 
  12  -1   4    9.92    1.26 
  12   1   4    7.49    1.18 
  12   1   4   10.00    1.24 
 -12   1  -4    9.22    1.21 
  12   1   4    9.68    1.14 
  12   1   4    9.07    1.40 
  13  -1   4   25.29    2.57 
  13  -1   4   26.88    2.53 
  13  -1   4   23.42    2.60 
  13   1   4   23.34    2.55 
  13   1   4   23.52    2.59 
 -13   1  -4   23.10    2.58 
  13   1   4   26.32    2.55 
  14  -1   4    0.81    0.48 
  14  -1   4   -0.13    0.41 
  14  -1   4    0.71    0.43 
 -14   1  -4   -0.54    0.51 
  14   1   4   -0.06    0.42 
  14   1   4    0.63    0.49 
  14   1   4   -0.60    0.44 
  15  -1   4    1.15    0.39 
  15  -1   4    0.57    0.47 
  15  -1   4    0.61    0.48 
  15   1   4    1.28    0.38 
 -15   1  -4    1.04    0.40 
  16  -1   4   -0.20    0.28 
 -16  -1  -4    0.44    0.29 
  16  -1   4    0.10    0.57 
 -16   1  -4    0.25    0.43 
  16   1   4    0.08    0.45 
  18  -2  -4   -0.02    0.32 
  18  -2  -4   -0.20    0.41 
  18  -2  -4    1.14    0.76 
  18   2  -4    0.20    0.36 
  17  -2  -4    1.66    0.45 
  17  -2  -4    1.70    0.52 
  17  -2  -4    2.42    0.65 
  17   2  -4    2.29    0.48 
  16  -2  -4    1.69    0.94 
  16  -2  -4    2.11    0.50 
  16  -2  -4    2.49    0.65 
  16   2  -4   -0.01    0.80 
  16   2  -4    3.16    1.02 
  16   2  -4    1.47    0.61 
  15  -2  -4    1.06    0.72 
  15  -2  -4    1.08    0.47 
  15  -2  -4    1.05    1.10 
  15   2  -4    1.48    0.74 
  15   2  -4    0.97    0.80 
  15   2  -4    0.14    0.54 
  14  -2  -4    2.58    0.91 
  14  -2  -4    3.02    0.78 
  14   2  -4    5.66    0.88 
  14   2  -4    3.20    1.21 
  14   2  -4    1.65    0.66 
  14   2  -4    3.03    0.78 
  13  -2  -4    3.99    0.66 
  13   2  -4    4.23    0.85 
  13   2  -4    4.78    0.80 
  13   2  -4    3.39    0.75 
  13   2  -4    2.55    0.92 
  12  -2  -4    0.01    0.43 
  12   2  -4    0.86    0.53 
  12   2  -4    0.23    0.79 
  12   2  -4    0.17    0.67 
  12   2  -4    0.60    0.59 
  11  -2  -4    1.93    0.58 
 -11  -2   4    0.33    0.88 
  11   2  -4    0.90    0.51 
  11   2  -4    0.85    0.69 
  11   2  -4    0.06    0.80 
  11   2  -4    1.32    0.61 
 -10  -2   4    1.65    0.54 
 -10  -2   4    1.44    0.42 
 -10  -2   4    1.12    0.85 
  10   2  -4    1.97    0.53 
  10   2  -4    0.75    0.59 
  10   2  -4    2.11    0.86 
  10   2  -4    0.60    0.67 
  -9  -2   4   12.02    1.51 
  -9  -2   4   12.28    1.32 
  -9  -2   4   11.91    1.58 
   9   2  -4   11.97    1.48 
   9   2  -4   13.98    1.41 
   9   2  -4   13.85    1.54 
  -8  -2   4    5.62    1.40 
  -8  -2   4    7.60    0.82 
   8   2  -4    9.36    1.88 
   8   2  -4    6.82    0.92 
  -7  -2   4    0.64    0.78 
  -7  -2   4    0.54    0.29 
   7   2  -4    0.30    0.46 
   7   2  -4    0.92    1.18 
  -6  -2   4   21.57    2.14 
  -6  -2   4   21.99    2.48 
   6   2  -4   20.97    2.40 
   6   2  -4   20.44    2.46 
  -5  -2   4   12.86    1.60 
   5   2  -4   12.27    1.74 
   5   2  -4   11.22    2.12 
  -4  -2   4    0.57    0.59 
  -4  -2   4   -0.17    0.40 
   4   2  -4   -0.06    0.60 
   4   2  -4    0.88    0.53 
  -3  -2   4   31.30    3.12 
   3   2  -4   27.28    2.99 
  -2  -2   4    0.77    0.66 
   2  -2  -4    0.24    0.12 
  -2   2   4    0.13    0.17 
  -2   2   4    0.32    0.21 
   2   2  -4   -0.24    0.37 
  -1  -2   4    3.12    0.78 
   1  -2  -4    3.52    0.50 
   1   2  -4    2.55    0.66 
  -1   2   4    4.52    0.58 
   1   2  -4    2.20    0.74 
   0  -2  -4   67.20    6.25 
   0  -2   4   64.22    6.35 
   0   2  -4   56.30    6.31 
   0   2  -4   64.16    6.32 
   1  -2   4   16.97    2.20 
  -1  -2  -4   23.18    2.12 
  -1   2  -4   16.80    2.14 
  -1   2  -4   16.55    2.28 
   1   2   4   22.70    2.11 
   2  -2   4   19.44    2.36 
  -2  -2  -4   23.34    2.23 
  -2   2  -4   18.08    2.24 
   3  -2   4   30.61    4.02 
  -3  -2  -4   45.58    4.03 
   3   2   4   37.26    3.97 
   4  -2   4    4.59    0.80 
  -4  -2  -4    7.17    1.35 
   4  -2   4    3.52    1.53 
  -4  -2  -4    6.52    0.65 
  -5  -2  -4   11.11    2.17 
  -5  -2  -4   14.75    1.43 
   6  -2   4   18.14    1.96 
  -6  -2  -4   20.73    2.03 
   6   2   4   19.54    1.99 
  -6   2  -4   16.53    2.13 
  -7  -2  -4    0.57    0.50 
   7  -2   4   -0.07    0.40 
  -7  -2  -4    0.20    0.23 
   7  -2   4    0.26    1.13 
   7  -2   4   -0.94    0.93 
  -7   2  -4    0.82    0.76 
   7   2   4   -0.92    0.81 
   7   2   4    0.13    0.34 
   8  -2   4    0.57    1.01 
   8  -2   4   -0.06    0.81 
  -8  -2  -4    0.09    0.48 
  -8  -2  -4    0.00    0.26 
   8  -2   4   -0.27    0.40 
   8   2   4    0.28    0.77 
  -8   2  -4    1.09    0.74 
   8   2   4   -0.44    0.46 
  -9  -2  -4    0.19    0.60 
   9  -2   4   -0.35    0.95 
   9  -2   4    1.38    0.74 
  -9  -2  -4    1.71    0.44 
   9  -2   4    0.77    0.44 
   9   2   4    0.58    0.77 
   9   2   4    0.83    0.54 
  -9   2  -4    1.54    0.92 
  10  -2   4    1.35    0.46 
  10  -2   4    0.27    0.68 
 -10  -2  -4    0.12    0.55 
  10  -2   4    1.80    0.90 
  10   2   4    1.22    0.36 
  10   2   4    0.23    0.72 
 -10   2  -4    1.43    0.68 
  11  -2   4    9.37    1.02 
  11  -2   4    7.96    1.09 
  11  -2   4    5.48    1.20 
  11   2   4    9.63    1.03 
  11   2   4    7.51    1.16 
 -11   2  -4    7.56    1.14 
  12  -2   4    0.56    0.43 
  12  -2   4    1.19    0.57 
  12  -2   4    0.09    0.74 
 -12   2  -4    0.76    0.58 
  12   2   4    1.39    0.37 
  12   2   4    3.17    0.75 
  13  -2   4    0.37    0.79 
  13  -2   4    0.65    0.30 
  13   2   4    0.05    0.35 
  13   2   4    0.44    0.77 
 -13   2  -4    0.89    0.86 
  14  -2   4   -0.22    0.52 
  14  -2   4    0.82    0.41 
  14  -2   4    1.02    0.33 
  14   2   4    0.60    0.45 
 -14   2  -4    0.78    0.44 
  14   2   4    0.87    0.57 
  15  -2   4    1.44    0.48 
  15  -2   4    1.84    0.43 
  15  -2   4    1.53    0.52 
  15   2   4    2.28    0.52 
  15   2   4    1.96    0.57 
  17  -3  -4    1.59    0.42 
  17  -3  -4    0.98    0.62 
  17   3  -4    1.71    0.62 
  16  -3  -4    0.73    0.82 
  16  -3  -4   -0.51    0.71 
  16   3  -4    0.12    0.58 
  16   3  -4    0.40    0.38 
  15  -3  -4    2.83    1.18 
  15  -3  -4    3.08    0.61 
  15   3  -4    2.33    0.65 
  15   3  -4    2.00    0.76 
  14  -3  -4    5.25    0.75 
  14   3  -4    4.26    0.94 
  14   3  -4    4.35    0.85 
  13  -3  -4    1.81    0.76 
  13   3  -4    2.05    0.77 
  13   3  -4    1.50    0.50 
  12  -3  -4    0.49    0.70 
 -12  -3   4    1.46    0.75 
  12   3  -4   -0.25    0.75 
  12   3  -4    1.39    0.64 
 -11  -3   4    0.41    0.62 
 -11  -3   4    0.45    0.41 
  11   3  -4    1.79    0.66 
  11   3  -4    0.36    0.75 
 -10  -3   4    1.30    0.38 
  10   3  -4    1.28    0.81 
  -9  -3   4    8.16    0.92 
  -9  -3   4    8.23    1.13 
  -9  -3   4    9.38    1.39 
   9   3  -4    7.04    1.20 
   9   3  -4    8.55    1.05 
  -8  -3   4    3.46    0.77 
  -8  -3   4    2.94    0.51 
  -8  -3   4    6.44    1.71 
   8   3  -4    4.48    0.95 
   8   3  -4    3.16    0.73 
  -7  -3   4    2.14    0.54 
  -7  -3   4    2.04    0.40 
  -7  -3   4    1.24    0.64 
   7   3  -4    1.14    0.96 
   7   3  -4    2.38    0.69 
  -6  -3   4    7.29    1.11 
  -6  -3   4    8.76    0.88 
  -6  -3   4    6.86    1.10 
   6   3  -4    6.53    1.08 
   6   3  -4    6.42    2.26 
  -5  -3   4   13.86    1.38 
   5   3  -4   10.22    1.99 
  -4  -3   4    0.79    0.35 
   4   3  -4   -1.27    1.27 
   3   3  -4   -0.40    1.12 
  -2  -3   4   -0.27    1.31 
  -2  -3   4    0.44    0.41 
   2   3  -4   -0.17    0.73 
  -1  -3   4    9.21    1.08 
  -1  -3   4    9.09    1.65 
   0  -3  -4   17.05    1.81 
   0  -3   4   13.92    1.63 
   0   3   4   15.65    1.81 
  -1  -3  -4    6.93    1.22 
   1  -3   4    6.35    0.97 
  -1  -3  -4    5.45    0.70 
  -2  -3  -4   -0.97    1.10 
   2  -3   4   -1.07    0.53 
  -2  -3  -4   -0.07    0.27 
   3  -3   4    8.82    1.20 
  -3  -3  -4   11.14    1.04 
   3   3   4    8.92    1.11 
   4  -3   4    0.13    0.64 
  -4  -3  -4    0.18    0.79 
  -4  -3  -4    0.39    0.30 
   4   3   4    0.29    0.38 
  -4   3  -4   -1.22    0.89 
  -5  -3  -4    1.95    0.79 
  -5  -3  -4    3.70    0.46 
   5  -3   4    3.50    0.84 
   5   3   4    3.97    0.59 
  -5   3  -4    2.33    0.88 
  -6  -3  -4    5.13    0.56 
   6  -3   4    4.26    0.73 
  -6  -3  -4    2.82    0.81 
   6   3   4    5.43    0.69 
  -6   3  -4    2.36    1.08 
   7  -3   4    2.06    1.12 
  -7  -3  -4    1.46    0.68 
   7  -3   4    0.48    1.33 
   7  -3   4    2.25    0.52 
   7   3   4    0.92    0.45 
  -7   3  -4    0.05    0.93 
   8  -3   4    1.07    0.96 
   8  -3   4    0.99    0.46 
   8  -3   4   -0.41    1.55 
  -8  -3  -4    0.36    0.54 
  -8  -3  -4    0.06    0.27 
   8   3   4    0.27    0.28 
  -8   3  -4   -0.46    0.86 
   9  -3   4    0.13    0.82 
  -9  -3  -4    0.24    0.48 
  -9  -3  -4    1.24    0.35 
   9  -3   4    1.21    1.14 
   9  -3   4    1.76    0.52 
   9   3   4    1.26    0.34 
  -9   3  -4    0.36    0.80 
  10  -3   4    1.52    1.03 
 -10  -3  -4    1.09    0.57 
  10  -3   4    2.86    0.77 
 -10  -3  -4    0.39    0.46 
  10   3   4    1.48    0.45 
 -10   3  -4    1.96    0.73 
 -11  -3  -4   -0.24    0.38 
  11  -3   4    0.30    0.43 
  11  -3   4    0.19    0.66 
  11  -3   4    1.93    0.96 
  11   3   4    0.38    0.36 
  12  -3   4    0.42    0.82 
  12  -3   4    1.03    0.43 
  12  -3   4    0.03    0.62 
  12   3   4    0.20    0.44 
  13  -3   4    0.08    0.40 
  13  -3   4    0.15    0.49 
  13  -3   4   -0.36    0.64 
  13   3   4    0.17    0.34 
  14  -3   4    0.43    0.44 
  14  -3   4    0.52    0.42 
  14  -3   4   -0.49    0.41 
  14   3   4   -0.20    0.33 
  15   4  -4    0.11    0.37 
  14   4  -4    0.37    0.40 
  13   4  -4    0.22    0.48 
 -12  -4   4    5.44    0.96 
  12   4  -4    7.83    0.87 
 -11  -4   4    1.32    0.50 
 -11  -4   4    1.82    0.65 
  11   4  -4    1.63    0.46 
 -10  -4   4   -0.01    0.39 
 -10  -4   4    0.73    0.62 
  10   4  -4    0.85    0.54 
  -9  -4   4   -0.52    0.44 
  -9  -4   4    0.28    0.37 
   9   4  -4   -1.19    0.51 
  -8  -4   4    0.53    0.37 
  -8  -4   4    0.42    0.64 
   8   4  -4   -0.02    0.53 
  -7  -4   4   14.35    1.54 
  -7  -4   4   14.83    1.69 
  -7  -4   4   15.33    1.67 
   7   4  -4   13.79    1.64 
  -6  -4   4   15.53    1.71 
  -6  -4   4   17.29    1.77 
  -6  -4   4   14.25    1.62 
   6   4  -4   14.91    1.71 
  -5  -4   4    1.07    0.78 
  -5  -4   4    2.68    0.47 
  -5  -4   4    2.82    0.76 
   5   4  -4    1.92    0.48 
  -4  -4   4    3.97    0.64 
  -4  -4   4    4.56    0.98 
  -4  -4   4    3.74    0.93 
   4   4  -4    4.91    0.77 
  -3  -4   4    0.90    0.42 
  -3  -4   4    0.69    0.85 
  -3  -4   4    0.29    0.90 
   3   4  -4   -0.13    0.50 
  -2  -4   4    0.71    0.44 
  -2  -4   4   -0.04    1.05 
  -2  -4   4    0.84    0.94 
   2   4  -4    0.14    0.51 
  -1  -4   4    0.07    1.20 
  -1  -4   4    2.16    1.08 
  -1  -4   4    0.91    0.47 
   1   4  -4    0.64    0.56 
   0  -4  -4    3.40    0.69 
   0  -4   4    3.44    1.26 
   0  -4   4    3.20    0.61 
   0   4  -4    2.30    0.66 
   1  -4   4    7.00    1.18 
  -1  -4  -4   10.23    1.02 
   1   4   4    9.19    1.05 
  -2  -4  -4   -0.31    0.29 
   2  -4   4    1.45    0.65 
   2   4   4    0.36    0.35 
  -2   4  -4   -0.54    0.54 
  -3  -4  -4   -0.28    0.27 
  -3  -4  -4    0.65    0.85 
  -3   4  -4    0.11    0.66 
   3   4   4   -0.30    0.33 
  -4  -4  -4    2.98    0.87 
   4  -4   4    1.24    0.68 
  -4  -4  -4    2.56    0.42 
  -4   4  -4    1.66    1.13 
   5  -4   4    5.60    0.91 
  -5  -4  -4    3.47    0.91 
  -5  -4  -4    5.50    0.65 
   5   4   4    6.02    0.70 
   6  -4   4    2.85    0.70 
  -6  -4  -4    2.62    0.43 
  -6  -4  -4    1.12    0.71 
   6   4   4    3.11    0.50 
   7  -4   4    5.57    1.04 
  -7  -4  -4    6.09    0.74 
   7  -4   4    4.25    1.41 
   7   4   4    6.61    0.77 
  -8  -4  -4    0.19    0.33 
  -8  -4  -4   -0.10    0.56 
   8  -4   4   -0.05    0.63 
   8  -4   4   -1.96    1.05 
   8   4   4    0.27    0.32 
   9  -4   4    0.99    1.01 
   9  -4   4    0.89    0.56 
  -9  -4  -4    0.49    0.33 
  -9  -4  -4    0.46    0.51 
   9   4   4    1.28    0.35 
  10  -4   4    2.58    0.67 
  10  -4   4    2.36    0.92 
 -10  -4  -4    3.21    0.50 
  10   4   4    3.47    0.57 
  11  -4   4    0.56    0.67 
  11  -4   4   -0.69    0.48 
 -11  -4  -4   -0.03    0.34 
  11   4   4   -0.21    0.26 
  12  -4   4    0.32    0.56 
  12  -4   4    0.03    0.41 
  12   4   4    0.07    0.26 
  13   4   4    3.35    0.42 
  13   5  -4    1.91    0.32 
 -12  -5   4   -0.08    0.44 
  12   5  -4    0.15    0.32 
 -11  -5   4    3.03    0.61 
 -11  -5   4    2.37    0.54 
  11   5  -4    3.21    0.44 
 -10  -5   4    0.44    0.36 
 -10  -5   4   -0.29    0.59 
  10   5  -4    0.14    0.30 
  -9  -5   4    0.31    0.34 
  -9  -5   4   -0.44    0.60 
   9   5  -4    0.04    0.44 
  -8  -5   4    0.72    0.38 
  -8  -5   4    1.31    0.65 
   8   5  -4    1.10    0.46 
  -7  -5   4    5.58    0.96 
  -7  -5   4    5.68    0.76 
   7   5  -4    6.65    0.83 
  -6  -5   4    0.87    0.69 
   6   5  -4    1.47    0.50 
  -5  -5   4    2.46    0.56 
  -5  -5   4    2.03    0.73 
  -5  -5   4    3.33    0.78 
   5   5  -4    2.80    0.56 
  -4  -5   4    0.55    0.46 
  -4  -5   4    0.69    0.71 
  -4  -5   4    2.34    0.56 
   4   5  -4    1.09    0.47 
  -3  -5   4    1.45    0.49 
  -3  -5   4    1.82    0.84 
  -3  -5   4    3.29    0.81 
   3   5  -4    2.11    0.50 
  -2  -5   4    1.37    0.82 
  -2  -5   4   -0.87    0.53 
  -2  -5   4    0.15    0.81 
   2   5  -4    0.50    0.43 
   1  -5  -4   -0.13    0.41 
  -1  -5   4   -0.57    0.46 
  -1  -5   4    1.41    0.94 
  -1  -5   4    1.47    0.87 
   1   5  -4   -0.37    0.51 
   0  -5  -4    0.49    0.37 
   0  -5   4   -1.23    0.49 
   0  -5   4    1.47    1.00 
   0  -5   4   -0.06    0.99 
   0   5  -4    0.29    0.58 
  -1  -5  -4    3.59    0.51 
   1  -5   4    2.14    1.19 
   1  -5   4    2.31    0.67 
  -2  -5  -4   -0.12    0.82 
  -2  -5  -4    0.46    0.35 
   2  -5   4    0.47    0.57 
   2  -5   4   -0.06    1.20 
  -3  -5  -4    0.84    0.55 
  -3  -5  -4    0.29    0.76 
   3   5   4    1.46    0.44 
   4  -5   4   -0.77    0.60 
  -4  -5  -4   -0.38    0.30 
  -4  -5  -4    0.44    0.68 
   4   5   4   -0.50    0.32 
  -5  -5  -4    1.94    0.40 
   5  -5   4    1.61    1.61 
   5  -5   4    1.44    0.65 
  -5  -5  -4    2.05    0.72 
   5   5   4    2.73    0.42 
  -6  -5  -4    0.40    0.29 
   6  -5   4    3.19    1.55 
  -6  -5  -4    0.48    0.62 
   6  -5   4   -0.20    0.57 
   6   5   4    0.63    0.35 
   7  -5   4    1.27    0.63 
  -7  -5  -4    1.10    0.25 
   7  -5   4    1.21    1.15 
   7   5   4    1.24    0.32 
  -8  -5  -4    0.73    0.49 
  -8  -5  -4    0.98    0.26 
   8  -5   4    1.51    1.07 
   8  -5   4    0.85    0.62 
   8   5   4    1.51    0.29 
   9  -5   4   -0.18    0.82 
  -9  -5  -4   -0.03    0.27 
   9  -5   4    0.08    0.63 
  -9  -5  -4   -0.80    0.33 
   9   5   4    0.15    0.22 
  10  -5   4    0.15    0.56 
 -10  -5  -4   -0.12    0.44 
 -10  -5  -4    0.02    0.32 
  10  -5   4   -0.29    0.96 
  10   5   4    0.04    0.15 
 -10  -6   4    0.17    0.42 
  10   6  -4    0.24    0.28 
  -9  -6   4    0.67    0.37 
  -9  -6   4    0.42    0.31 
   9   6  -4    0.25    0.24 
  -8  -6   4   -0.75    0.42 
  -8  -6   4   -0.24    0.54 
   8   6  -4   -0.25    0.30 
  -7  -6   4    0.85    0.50 
  -7  -6   4    0.49    0.33 
   7   6  -4    0.36    0.30 
  -6  -6   4    0.31    0.33 
  -6  -6   4    0.19    0.50 
   6   6  -4   -0.05    0.34 
  -5  -6   4    0.31    0.53 
  -5  -6   4    0.15    0.35 
  -4  -6   4    0.30    0.58 
  -4  -6   4    0.49    0.27 
  -3  -6   4    0.80    0.39 
  -3  -6   4    0.06    0.66 
  -2  -6   4    0.11    0.30 
  -2  -6   4    0.30    0.70 
   2  -6  -4   -0.35    0.37 
  -1  -6   4   -0.08    0.49 
   1  -6  -4    0.26    0.43 
  -1  -6   4    0.87    0.48 
  -1  -6   4    0.23    0.43 
   0  -6   4    1.00    0.79 
   0  -6   4    0.52    0.45 
   0  -6  -4   -0.27    0.32 
  -1  -6  -4   -0.29    0.72 
   1  -6   4    0.51    0.47 
  -1  -6  -4   -0.10    0.30 
   1  -6   4   -1.45    0.79 
  -2  -6  -4    0.84    0.31 
   2  -6   4    0.05    0.49 
   2  -6   4    1.44    0.86 
  -2  -6  -4    0.99    0.67 
  -3  -6  -4    0.28    0.29 
   3  -6   4    0.28    0.53 
  -3  -6  -4    0.49    0.57 
   3  -6   4    0.05    0.87 
  -4  -6  -4    0.39    0.51 
   4  -6   4    0.94    0.94 
   4  -6   4   -0.48    0.57 
  -4  -6  -4    0.11    0.29 
   5  -6   4    0.66    0.96 
   5  -6   4   -0.48    0.56 
   6  -6   4    0.68    0.93 
   6  -6   4   -0.45    0.62 
  -6  -6  -4   -0.20    0.29 
  -6  -6  -4    0.04    0.21 
   7  -6   4    3.41    0.78 
   7  -6   4    3.35    0.99 
  19   0  -5    1.23    0.56 
  19   0  -5    0.19    0.38 
  19   0  -5    0.28    0.35 
  18   0  -5    0.36    0.40 
  18   0  -5   -0.22    0.36 
  18   0  -5    1.02    0.50 
  17   0  -5    0.61    0.45 
  17   0  -5    0.42    0.79 
  17   0  -5   -0.03    0.57 
  16   0  -5   -0.45    0.66 
  16   0  -5    0.61    0.46 
  16   0  -5   -0.07    0.55 
  15   0  -5    9.21    1.10 
  15   0  -5    8.20    1.15 
  15   0  -5    7.83    1.07 
  14   0  -5    1.92    0.65 
  14   0  -5   -0.01    0.44 
  14   0  -5    0.04    0.72 
  13   0  -5    1.80    0.76 
  13   0  -5    1.30    0.47 
  13   0  -5    1.08    0.77 
  12   0  -5    0.60    0.76 
  12   0  -5   -0.87    0.75 
  12   0  -5   -0.49    0.38 
  11   0  -5   -0.35    0.86 
  11   0  -5   -0.53    0.76 
  11   0  -5   -0.90    0.36 
  10   0  -5   -0.04    0.35 
   9   0  -5   34.47    3.13 
   9   0  -5   30.35    3.44 
   9   0  -5   27.34    3.37 
   8   0  -5   -0.52    0.62 
  -8   0   5   -0.28    0.60 
   8   0  -5   -0.22    0.36 
   8   0  -5    0.57    0.65 
  -7   0   5    0.19    0.32 
   7   0  -5   -0.26    0.48 
   7   0  -5    0.13    0.48 
   6   0  -5   -0.18    0.27 
   6   0  -5   -0.26    0.38 
  -6   0   5    0.15    0.26 
  -5   0   5  232.68   21.34 
  -5   0   5  219.69   21.33 
   5   0  -5  207.93   21.32 
   5   0  -5  212.21   21.32 
   4   0  -5   -0.30    0.32 
   4   0  -5   -0.20    0.32 
  -4   0   5    0.12    0.35 
   3   0  -5   72.76    7.79 
   3   0  -5   77.24    7.80 
  -3   0   5   87.49    7.81 
  -2   0   5   -0.21    0.40 
   2   0  -5   -0.08    0.37 
   1   0  -5  342.65   38.19 
  -1   0   5  440.62   38.22 
   0   0   5    0.11    0.50 
   0   0  -5    0.01    0.42 
   1   0   5   32.46    3.06 
  -1   0  -5   26.94    3.02 
   2   0   5   -1.07    0.60 
  -2   0  -5    0.78    0.59 
   3   0   5  179.78   17.48 
  -3   0  -5  175.63   17.48 
  -4   0  -5   -0.99    0.84 
   4   0   5    0.93    0.96 
  -5   0  -5  335.08   31.20 
   5   0   5  303.35   31.16 
   5   0   5  314.30   30.96 
   6   0   5   -0.91    1.80 
   6   0   5    0.28    0.35 
  -6   0  -5   -1.55    1.54 
   7   0   5    0.62    0.37 
   7   0   5   -0.08    0.56 
  -7   0  -5    0.83    2.35 
   7   0   5    1.67    0.59 
   8   0   5    0.23    0.72 
   8   0   5    0.90    0.54 
   8   0   5    0.18    0.38 
   9   0   5    8.67    1.02 
   9   0   5    8.02    1.10 
   9   0   5    9.99    1.25 
  10   0   5   -0.45    0.40 
  10   0   5    0.34    0.67 
  10   0   5    0.06    0.52 
  11   0   5   23.97    2.29 
  11   0   5   20.94    2.31 
  11   0   5   20.95    2.37 
  12   0   5   -0.36    0.46 
  12   0   5   -0.40    0.53 
  12   0   5    0.57    0.65 
  13   0   5    5.39    0.75 
  13   0   5    4.35    0.73 
  13   0   5    4.12    0.70 
  14   0   5   -1.41    0.60 
 -14   0  -5   -0.37    0.47 
  14   0   5    0.11    0.36 
  14   0   5   -0.27    0.28 
  15   0   5    1.10    0.41 
  15   0   5    0.87    0.46 
 -15   0  -5    1.33    0.41 
  19  -1  -5    1.96    0.64 
  19  -1  -5    2.01    0.41 
  19   1  -5    1.42    0.46 
  19   1  -5    1.43    0.38 
  18  -1  -5    0.56    0.46 
  18  -1  -5    1.50    0.47 
  18   1  -5    0.36    0.53 
  18   1  -5    0.28    0.41 
  18   1  -5   -0.07    0.64 
  17  -1  -5    0.43    0.49 
  17  -1  -5    0.38    0.56 
  17  -1  -5    0.66    0.41 
  17   1  -5    0.71    0.57 
  17   1  -5    0.67    0.66 
  17   1  -5    0.63    0.51 
  16  -1  -5    2.36    0.62 
  16  -1  -5    1.63    0.66 
  16  -1  -5    1.34    0.46 
  16   1  -5    2.43    0.71 
  16   1  -5    1.70    0.60 
  16   1  -5    0.52    0.54 
  15  -1  -5   -0.77    0.74 
  15  -1  -5   -0.15    0.64 
  15  -1  -5   -0.71    0.77 
  15   1  -5   -0.06    0.57 
  15   1  -5   -0.18    0.68 
  14  -1  -5   11.70    1.30 
  14  -1  -5   12.94    1.48 
  14  -1  -5   11.92    1.52 
  14   1  -5   11.08    1.34 
  14   1  -5   10.36    1.41 
  14   1  -5   11.63    1.46 
  13  -1  -5    1.13    0.46 
  13  -1  -5    1.96    0.88 
  13  -1  -5    0.93    0.89 
  13   1  -5    1.69    0.52 
  13   1  -5    2.91    0.71 
  13   1  -5    0.77    0.72 
  12  -1  -5    1.59    1.07 
  12  -1  -5    0.65    1.18 
  12  -1  -5    0.74    0.41 
  12   1  -5    0.91    0.68 
  12   1  -5    0.99    0.63 
  12   1  -5    0.33    0.43 
 -11  -1   5    1.22    0.55 
  11  -1  -5    1.72    0.67 
  11   1  -5    1.75    0.68 
  11   1  -5    1.89    0.65 
  11   1  -5    1.84    0.46 
  10  -1  -5    1.75    0.99 
 -10  -1   5   -0.26    0.52 
  10  -1  -5    0.16    0.40 
 -10  -1   5   -0.63    1.90 
  10   1  -5   -0.93    0.65 
  10   1  -5    0.09    0.37 
  10   1  -5   -0.02    0.46 
   9  -1  -5    4.66    0.96 
  -9  -1   5    6.86    1.51 
   9  -1  -5    6.81    0.84 
   9   1  -5    6.62    0.79 
   9   1  -5    4.94    1.49 
   9   1  -5    9.89    1.70 
   8  -1  -5  109.90   12.14 
  -8  -1   5  133.23   12.30 
   8   1  -5  127.23   12.10 
   8   1  -5  116.77   12.28 
   8   1  -5  132.09   12.32 
   7  -1  -5  157.95   14.17 
   7  -1  -5  131.11   14.16 
  -7  -1   5  148.52   14.29 
   7   1  -5  150.40   14.27 
   7   1  -5  134.97   14.26 
  -6  -1   5   51.49    5.10 
   6  -1  -5   51.72    5.00 
   6   1  -5   51.74    5.11 
   6   1  -5   46.86    5.10 
  -5  -1   5    1.88    0.54 
  -5  -1   5    1.56    0.54 
   5  -1  -5    1.52    0.32 
   5  -1  -5    1.99    0.38 
   5   1  -5    1.68    0.56 
   4  -1  -5    1.17    0.32 
  -4  -1   5    0.49    0.46 
  -4  -1   5    0.72    0.46 
  -4   1   5    0.98    0.27 
   4   1  -5    0.82    0.36 
   4   1  -5    1.21    0.57 
  -3  -1   5   11.67    1.28 
   3  -1  -5    9.17    1.06 
   3  -1  -5   11.09    1.09 
   3   1  -5    8.63    1.13 
   3   1  -5    9.09    1.17 
  -3   1   5   10.78    1.10 
   2  -1  -5  265.70   23.22 
  -2  -1   5  251.61   23.29 
   2   1  -5  217.85   23.25 
   2   1  -5  215.75   23.26 
   1  -1  -5    1.88    0.43 
  -1  -1   5    1.73    0.49 
  -1   1   5    2.13    0.49 
   1   1  -5    1.81    0.56 
   0  -1   5   58.35    6.21 
   0  -1  -5   67.92    6.19 
   0   1   5   69.66    6.19 
   0   1  -5   52.75    6.19 
  -1  -1  -5   14.34    1.56 
   1  -1   5   13.45    1.70 
   1   1   5   17.07    1.62 
  -1   1  -5   11.46    1.60 
   2  -1   5   44.67    4.70 
  -2  -1  -5   45.29    4.60 
   2   1   5   51.67    4.64 
  -2   1  -5   40.12    4.61 
   3  -1   5   14.28    2.07 
  -3  -1  -5   17.60    1.94 
   3   1   5   17.92    1.83 
  -3   1  -5   13.25    1.81 
   4  -1   5    2.83    1.39 
  -4  -1  -5    5.84    1.21 
  -4  -1  -5    6.31    0.66 
   4   1   5    5.80    1.23 
   5  -1   5    0.82    1.68 
   5  -1   5    1.04    0.29 
  -5  -1  -5    0.98    1.30 
  -5   1  -5    0.88    2.04 
  -6  -1  -5    3.96    0.47 
   6  -1   5    2.85    0.51 
  -6  -1  -5    4.04    1.84 
  -6   1  -5    2.25    1.85 
   6   1   5    2.94    0.57 
   7  -1   5    8.69    1.19 
   7  -1   5    8.24    1.37 
   7  -1   5    6.97    0.99 
  -7  -1  -5    9.44    1.05 
   7   1   5    7.44    1.12 
   7   1   5    9.18    1.03 
   7   1   5   10.26    1.11 
   7   1   5    9.40    1.25 
   8  -1   5    2.22    0.85 
  -8  -1  -5    3.12    0.49 
   8  -1   5    1.32    0.43 
  -8  -1  -5    1.66    0.54 
   8  -1   5    2.59    0.70 
   8   1   5    1.77    0.76 
   8   1   5    1.73    0.46 
   8   1   5    1.66    0.59 
   8   1   5    1.30    0.60 
   9  -1   5    3.60    0.56 
   9  -1   5    2.73    0.72 
   9  -1   5    2.88    0.86 
   9   1   5    3.02    0.57 
   9   1   5    2.52    0.66 
   9   1   5    3.63    0.60 
   9   1   5    2.84    0.82 
  10  -1   5    4.11    0.95 
  10  -1   5    5.64    0.87 
  10  -1   5    5.83    0.74 
  10   1   5    6.66    0.83 
  10   1   5    5.65    0.98 
  10   1   5    4.07    0.74 
  10   1   5    5.03    0.81 
  11  -1   5    6.77    0.85 
  11  -1   5    6.86    1.04 
  11  -1   5    6.82    0.94 
  11   1   5    5.73    0.95 
  11   1   5    5.61    1.01 
  11   1   5    6.80    0.94 
  11   1   5    6.86    0.90 
 -11   1  -5    5.99    1.00 
  12  -1   5    2.80    0.76 
  12  -1   5    3.22    0.64 
  12  -1   5    2.89    0.58 
 -12   1  -5    1.79    0.67 
  12   1   5    3.89    0.65 
  12   1   5    2.44    0.75 
  12   1   5    3.69    0.66 
  13  -1   5    1.57    0.43 
  13  -1   5    0.97    0.52 
  13  -1   5    0.08    0.45 
  13   1   5    0.33    0.46 
  13   1   5   -0.08    0.60 
 -13   1  -5   -0.45    0.52 
  13   1   5    0.42    0.57 
  14  -1   5    1.66    0.44 
  14  -1   5    2.43    0.49 
  14  -1   5    1.97    0.42 
  14   1   5    2.21    0.68 
  14   1   5    2.76    0.60 
 -14   1  -5    2.94    0.51 
  15  -1   5    1.49    0.40 
  15  -1   5    1.26    0.53 
  15  -1   5    0.92    0.43 
 -15   1  -5    1.10    0.38 
  15   1   5    0.79    0.47 
  18  -2  -5    0.69    0.49 
  18  -2  -5    0.86    0.99 
  18  -2  -5    0.93    0.46 
  18   2  -5    0.60    0.37 
  17  -2  -5   -0.14    0.85 
  17  -2  -5    0.43    0.43 
  17  -2  -5    0.13    0.52 
  17   2  -5    0.18    0.59 
  17   2  -5    0.27    0.37 
  16  -2  -5    1.04    0.74 
  16  -2  -5    0.72    0.69 
  16  -2  -5   -0.26    0.41 
  16   2  -5    0.54    0.55 
  16   2  -5   -0.10    0.85 
  16   2  -5    0.70    0.62 
  15  -2  -5    0.19    0.45 
  15  -2  -5    0.59    0.79 
  15   2  -5    0.07    0.66 
  15   2  -5    0.11    0.86 
  15   2  -5    0.35    0.54 
  15   2  -5    0.98    0.92 
  14  -2  -5    1.76    0.97 
  14  -2  -5    0.97    0.69 
  14   2  -5    1.66    0.93 
  14   2  -5    2.32    0.92 
  14   2  -5    1.88    0.60 
  14   2  -5    2.60    0.75 
  13  -2  -5    1.20    0.59 
  13   2  -5    1.95    0.75 
  13   2  -5    2.51    0.63 
  13   2  -5    1.77    0.90 
  13   2  -5    2.16    0.62 
  12  -2  -5    0.33    0.46 
  12   2  -5   -0.22    0.51 
  12   2  -5    0.50    0.59 
  12   2  -5    0.86    0.70 
  12   2  -5    0.62    0.88 
 -11  -2   5   -0.35    0.60 
 -11  -2   5    0.01    0.93 
  11  -2  -5   -0.20    0.58 
  11   2  -5   -0.15    0.58 
  11   2  -5   -0.34    0.64 
  11   2  -5    0.66    0.87 
  11   2  -5    0.15    0.58 
 -10  -2   5    1.25    0.76 
 -10  -2   5    2.52    0.77 
  10   2  -5    2.88    0.72 
  10   2  -5    3.45    0.96 
  10   2  -5    2.70    0.56 
  10   2  -5    1.01    0.77 
  -9  -2   5   -0.14    0.75 
  -9  -2   5    0.90    0.66 
  -9  -2   5    0.20    0.34 
   9   2  -5    0.77    0.64 
   9   2  -5    0.77    0.46 
   9   2  -5   -0.11    0.60 
  -8  -2   5    3.07    1.18 
  -8  -2   5    1.18    0.36 
   8   2  -5    0.58    1.62 
   8   2  -5    1.18    0.48 
  -7  -2   5   49.15    4.86 
  -7  -2   5   47.85    5.20 
   7   2  -5   46.24    5.22 
   7   2  -5   52.83    4.89 
  -6  -2   5    5.77    0.68 
  -6  -2   5    4.34    1.10 
   6   2  -5    5.65    0.98 
   6   2  -5    5.39    1.13 
  -5  -2   5   31.91    3.32 
  -5  -2   5   29.67    2.89 
  -5  -2   5   28.28    3.13 
   5   2  -5   26.66    3.13 
   5   2  -5   28.62    3.15 
  -4  -2   5    2.71    0.99 
   4   2  -5    1.14    0.89 
   4   2  -5   -0.04    0.69 
  -3  -2   5   36.59    3.73 
   3   2  -5   33.30    3.63 
  -2  -2   5    0.83    0.85 
   2  -2  -5    1.92    0.34 
   2   2  -5    1.76    0.70 
  -2   2   5    2.57    0.45 
  -1  -2   5    0.20    0.81 
   1  -2  -5    0.18    0.32 
   1   2  -5   -0.08    0.45 
  -1   2   5    0.47    0.44 
   0  -2  -5    3.02    0.59 
   0  -2   5    2.31    0.92 
   0   2  -5    1.46    0.74 
   0   2   5    2.26    0.63 
   1  -2   5    3.21    0.84 
  -1   2  -5    2.76    0.65 
  -1   2  -5    2.63    1.04 
  -2  -2  -5    0.68    0.79 
   2  -2   5    0.45    0.57 
   2  -2   5   -0.19    1.09 
  -2  -2  -5    0.88    0.24 
   2   2   5    1.80    0.87 
  -2   2  -5    0.32    0.83 
   3  -2   5    9.69    1.85 
   3  -2   5    9.24    1.09 
  -4  -2  -5    9.46    1.82 
  -4  -2  -5   10.33    1.05 
  -5  -2  -5    2.54    0.34 
   5  -2   5    1.18    0.48 
  -5  -2  -5    2.73    0.79 
  -5   2  -5    1.31    0.91 
   5   2   5    1.76    0.52 
   6  -2   5   14.16    1.56 
   6  -2   5   14.37    1.97 
   6  -2   5   13.40    1.82 
  -6   2  -5   15.25    1.78 
  -7  -2  -5    0.20    0.25 
   7  -2   5    0.46    0.41 
   7  -2   5   -1.51    0.96 
   7  -2   5    0.46    0.80 
   7   2   5    0.01    0.44 
  -7   2  -5   -0.21    0.76 
   7   2   5    0.00    0.83 
  -8  -2  -5    0.02    0.46 
   8  -2   5   -1.05    0.89 
   8  -2   5    0.07    0.42 
  -8  -2  -5    0.77    0.30 
   8  -2   5   -0.50    0.71 
   8   2   5    0.92    0.80 
  -8   2  -5   -0.31    0.72 
   8   2   5    0.10    0.46 
   9  -2   5    5.71    0.77 
   9  -2   5    5.48    1.10 
   9  -2   5    6.20    0.95 
  -9  -2  -5    4.00    0.76 
  -9   2  -5    5.78    0.99 
   9   2   5    6.38    0.79 
   9   2   5    5.41    1.00 
  10  -2   5   -0.11    0.79 
  10  -2   5   -0.29    0.57 
  10  -2   5    0.47    0.44 
 -10  -2  -5   -0.21    0.40 
  10   2   5    0.09    0.43 
 -10   2  -5    0.04    0.63 
  10   2   5    0.57    0.71 
  11  -2   5    0.97    0.71 
  11  -2   5   -0.22    0.44 
  11  -2   5    0.39    0.55 
 -11   2  -5    1.35    0.61 
  11   2   5    0.82    0.70 
  11   2   5    0.09    0.43 
  12  -2   5    2.03    0.75 
  12  -2   5    1.91    0.58 
  12  -2   5    2.57    0.49 
 -12   2  -5    1.04    0.62 
  12   2   5    2.10    0.74 
  12   2   5    2.19    0.53 
  13  -2   5    0.59    0.58 
  13  -2   5    0.86    0.39 
  13  -2   5    0.48    0.36 
  13   2   5    1.20    0.60 
  13   2   5   -0.05    0.43 
 -13   2  -5    0.71    0.48 
  14  -2   5   -0.39    0.42 
  14  -2   5   -0.42    0.47 
  14  -2   5   -0.01    0.27 
  14   2   5   -0.09    0.29 
  14   2   5    0.78    0.54 
 -14   2  -5    0.49    0.44 
  15  -2   5    0.42    0.35 
 -15  -2  -5    1.17    0.41 
  15  -2   5    0.83    0.26 
  15  -2   5    0.06    0.32 
  15   2   5    1.10    0.46 
  17  -3  -5   -0.44    0.57 
  17  -3  -5    1.09    0.65 
  17   3  -5    0.11    0.52 
  17   3  -5    0.04    0.59 
  16  -3  -5    1.10    0.79 
  16  -3  -5    1.44    0.55 
  16   3  -5    0.93    0.46 
  16   3  -5    0.49    0.57 
  15  -3  -5    1.09    0.55 
  15   3  -5   -1.26    0.71 
  15   3  -5   -0.54    0.43 
  14  -3  -5    0.11    0.51 
  14   3  -5    0.42    0.74 
  14   3  -5    0.66    0.67 
  13  -3  -5   -0.04    0.71 
  13   3  -5    0.32    0.73 
  13   3  -5   -0.46    0.61 
 -12  -3   5   -0.67    0.77 
  12   3  -5    1.33    0.66 
  12   3  -5    0.55    0.75 
 -11  -3   5    1.17    0.46 
 -11  -3   5    1.29    0.82 
  11   3  -5    1.75    0.80 
  11   3  -5    1.53    0.53 
 -10  -3   5    0.84    0.87 
 -10  -3   5    0.65    0.46 
  10   3  -5    0.93    0.78 
  10   3  -5    1.17    0.88 
  -9  -3   5    7.04    0.99 
  -9  -3   5    5.75    1.26 
  -9  -3   5    6.01    0.78 
   9   3  -5    6.65    1.13 
   9   3  -5    6.80    1.09 
  -8  -3   5    3.15    0.86 
  -8  -3   5    2.58    0.55 
  -8  -3   5    2.25    0.64 
  -8  -3   5    2.31    0.44 
   8   3  -5    0.27    1.01 
   8   3  -5    2.75    0.74 
  -7  -3   5   18.20    2.12 
  -7  -3   5   22.51    2.13 
  -7  -3   5   18.80    2.01 
   7   3  -5   20.96    2.18 
   7   3  -5   17.71    2.22 
  -6  -3   5    6.28    1.06 
  -6  -3   5    6.47    0.89 
  -6  -3   5    6.88    0.81 
   6   3  -5    6.48    1.04 
   6   3  -5    8.84    2.56 
  -5  -3   5    3.97    0.55 
   5   3  -5    2.92    1.75 
   5   3  -5    2.83    0.80 
   4   3  -5    2.38    1.49 
  -3  -3   5    0.10    0.37 
   3   3  -5    0.15    1.56 
   2   3  -5    0.07    1.25 
   1  -3  -5    6.05    0.92 
  -1  -3   5    5.70    0.81 
   0  -3  -5   47.57    4.86 
   0  -3  -5   51.65    5.05 
   1  -3   5    0.09    0.52 
  -1  -3  -5   -0.06    0.27 
  -1  -3  -5    0.98    1.05 
   2  -3   5    4.36    0.77 
  -2  -3  -5    5.73    0.60 
  -2   3  -5    2.46    0.99 
   2   3   5    5.31    0.80 
  -3  -3  -5   -0.10    0.23 
   3  -3   5    0.39    0.52 
   3   3   5   -0.40    0.36 
  -3   3  -5   -0.48    0.73 
   4  -3   5    4.96    1.43 
   4  -3   5    3.69    0.68 
  -4  -3  -5    1.92    0.86 
  -4  -3  -5    3.72    0.49 
   4   3   5    4.31    0.60 
  -4   3  -5    4.24    0.91 
   5  -3   5   37.68    4.00 
   5  -3   5   39.16    3.76 
   5  -3   5   30.03    4.14 
   5   3   5   42.32    3.71 
  -5   3  -5   32.89    3.83 
   6  -3   5    3.12    1.28 
   6  -3   5    3.53    0.65 
   6  -3   5    2.83    1.14 
  -6   3  -5    3.90    0.91 
   6   3   5    3.31    0.49 
  -7  -3  -5    0.68    0.57 
   7  -3   5   -0.04    0.46 
   7  -3   5   -1.17    1.33 
   7  -3   5   -0.16    1.48 
  -7  -3  -5    0.24    0.27 
  -7   3  -5    0.18    0.89 
   7   3   5    0.79    0.38 
   8  -3   5   -0.81    1.01 
   8  -3   5    0.26    0.46 
  -8  -3  -5   -0.08    0.29 
   8  -3   5   -0.51    0.77 
  -8  -3  -5   -0.75    0.48 
   8   3   5    0.10    0.37 
  -8   3  -5    0.45    0.70 
   9  -3   5    2.22    0.59 
  -9  -3  -5    2.96    0.46 
   9  -3   5    0.95    1.00 
   9  -3   5    3.08    0.80 
   9   3   5    2.02    0.47 
  -9   3  -5    1.72    0.73 
  10  -3   5    5.31    0.77 
  10  -3   5    5.34    0.94 
  10   3   5    5.92    0.66 
 -10   3  -5    3.46    0.89 
  11  -3   5    0.21    1.34 
  11  -3   5   -0.34    0.66 
  11  -3   5    0.35    0.43 
  11   3   5    0.26    0.39 
  12  -3   5    0.85    0.44 
  12  -3   5    0.17    0.36 
  12  -3   5   -0.39    0.66 
  12   3   5    0.29    0.26 
  13  -3   5   -0.22    0.57 
  13  -3   5    0.39    0.42 
  13  -3   5   -0.30    0.44 
  13   3   5    0.76    0.33 
  14  -3   5    0.40    0.50 
  14  -3   5   -0.32    0.28 
  14  -3   5    0.39    0.39 
  14   3   5    0.41    0.24 
  16   4  -5    0.06    0.39 
  15   4  -5    0.75    0.30 
  14   4  -5    0.56    0.33 
  13   4  -5    0.45    0.39 
 -12  -4   5    1.77    0.73 
  12   4  -5    0.38    0.53 
 -11  -4   5    5.92    0.93 
 -11  -4   5    5.43    0.80 
  11   4  -5    6.87    0.95 
 -10  -4   5   -0.21    0.41 
 -10  -4   5   -0.11    0.60 
  10   4  -5   -0.18    0.39 
  -9  -4   5    0.99    0.38 
  -9  -4   5   -0.19    0.65 
   9   4  -5   -0.27    0.58 
  -8  -4   5   17.11    1.91 
  -8  -4   5   18.04    1.78 
   8   4  -5   15.43    1.88 
  -7  -4   5   -0.54    0.61 
  -7  -4   5   -0.43    0.36 
  -7  -4   5   -0.66    0.64 
   7   4  -5    0.64    0.54 
  -6  -4   5    0.63    0.68 
  -6  -4   5    0.38    0.38 
  -6  -4   5    0.17    0.68 
   6   4  -5   -0.20    0.65 
  -5  -4   5   -0.48    0.72 
  -5  -4   5    0.62    0.39 
  -5  -4   5   -0.52    0.69 
   5   4  -5   -0.11    0.53 
  -4  -4   5    2.62    0.85 
  -4  -4   5    2.93    0.53 
  -4  -4   5    2.04    0.86 
   4   4  -5    3.26    0.68 
  -3  -4   5    0.44    0.64 
  -3  -4   5   -0.26    0.83 
  -3  -4   5    0.36    0.44 
   3   4  -5    0.06    0.39 
  -2  -4   5    2.57    1.00 
  -2  -4   5    1.96    0.53 
  -2  -4   5    2.59    1.05 
   2   4  -5    2.96    0.65 
  -1  -4   5    5.47    1.29 
  -1  -4   5    5.73    0.78 
  -1  -4   5    5.93    1.20 
   1   4  -5    4.93    0.87 
   0  -4   5    1.98    1.15 
   0  -4  -5    1.96    0.41 
   0  -4   5    2.08    0.54 
   0   4  -5    1.10    0.74 
   1  -4   5   -1.29    1.26 
   1  -4   5    2.11    1.22 
  -1  -4  -5    0.68    0.36 
   1  -4   5    0.41    0.50 
   1   4   5   -0.39    0.40 
  -1   4  -5   -0.25    0.58 
   2  -4   5    0.25    0.62 
   2  -4   5    2.08    1.31 
   2  -4   5   -0.44    1.25 
  -2  -4  -5    0.24    1.30 
  -2  -4  -5    0.08    0.28 
   2   4   5    0.22    0.39 
  -2   4  -5    0.25    0.73 
   3  -4   5    7.16    1.58 
   3  -4   5   10.32    1.80 
  -3  -4  -5    6.86    0.77 
   3   4   5    6.72    0.81 
  -3   4  -5    5.68    0.98 
  -4  -4  -5    0.30    0.28 
  -4  -4  -5    0.15    0.52 
   4  -4   5    0.96    1.51 
   4  -4   5    0.77    0.58 
   4  -4   5    3.66    1.96 
   4   4   5    0.59    0.34 
  -4   4  -5    0.95    0.65 
  -5  -4  -5    4.36    0.55 
   5  -4   5    2.62    1.39 
   5  -4   5    3.80    1.36 
   5  -4   5    4.11    0.79 
   5   4   5    4.73    0.58 
  -5   4  -5    3.14    0.89 
   6  -4   5   23.85    3.19 
   6  -4   5   29.39    3.01 
   6   4   5   31.66    2.91 
   7  -4   5   30.99    3.48 
   7   4   5   33.24    3.23 
  -8  -4  -5    0.50    0.33 
   8  -4   5    0.04    1.22 
   8  -4   5   -0.33    0.57 
  -8  -4  -5   -0.72    0.50 
   8  -4   5   -0.24    0.91 
   8   4   5    0.33    0.31 
   9  -4   5    1.09    1.16 
  -9  -4  -5    0.94    0.34 
  -9  -4  -5    0.00    0.47 
   9  -4   5    1.16    0.53 
   9   4   5    0.93    0.34 
 -10  -4  -5   -0.12    0.40 
 -10  -4  -5    0.04    0.38 
  10  -4   5    0.03    0.93 
  10  -4   5   -0.31    0.67 
  10  -4   5   -0.05    0.36 
  10   4   5   -0.09    0.28 
 -11  -4  -5   -0.20    0.31 
  11  -4   5   -0.21    0.34 
  11  -4   5   -0.51    0.58 
  11  -4   5    0.42    0.81 
  11   4   5    0.16    0.27 
  12  -4   5   -0.01    0.49 
  12  -4   5    0.74    0.91 
  13   5  -5   -0.23    0.30 
 -12  -5   5    1.04    0.45 
  12   5  -5    0.66    0.25 
 -11  -5   5    0.11    0.51 
 -11  -5   5   -0.50    0.48 
  11   5  -5    0.05    0.36 
 -10  -5   5   -0.39    0.59 
 -10  -5   5   -0.47    0.37 
  10   5  -5   -0.37    0.48 
  -9  -5   5    0.20    0.62 
  -9  -5   5   -0.07    0.36 
   9   5  -5   -0.39    0.45 
  -8  -5   5    0.22    0.61 
  -8  -5   5    0.68    0.40 
   8   5  -5    1.73    0.51 
  -7  -5   5   -0.08    0.66 
  -7  -5   5    0.28    0.40 
   7   5  -5   -0.29    0.45 
  -6  -5   5    7.62    1.12 
  -6  -5   5    9.30    1.11 
  -6  -5   5    6.09    1.02 
   6   5  -5    8.49    1.01 
  -5  -5   5    2.59    0.73 
  -5  -5   5    3.84    0.67 
  -5  -5   5    3.93    0.79 
   5   5  -5    3.78    0.65 
  -4  -5   5    0.11    0.69 
  -4  -5   5    1.46    0.50 
  -4  -5   5    2.30    0.75 
   4   5  -5    1.15    0.50 
  -3  -5   5    3.37    0.61 
  -3  -5   5    3.88    0.85 
  -3  -5   5    2.70    0.84 
   3   5  -5    2.61    0.68 
  -2  -5   5    1.61    0.50 
  -2  -5   5    0.53    0.77 
  -2  -5   5    0.89    0.81 
   2   5  -5    0.78    0.48 
  -1  -5   5    1.80    0.86 
   1  -5  -5    0.01    0.46 
  -1  -5   5    0.13    0.83 
  -1  -5   5    0.51    0.50 
   1   5  -5   -0.67    0.53 
   0  -5   5    1.91    0.58 
   0  -5   5    0.72    0.94 
   0  -5   5    2.02    0.97 
   0  -5  -5    2.06    0.48 
   0   5  -5    0.86    0.54 
  -1  -5  -5    3.59    0.53 
   1  -5   5    3.16    1.12 
   1  -5   5    4.05    1.14 
   1  -5   5    3.49    0.70 
   2  -5   5    3.47    1.04 
   2  -5   5    2.15    1.13 
   2  -5   5    3.38    1.10 
  -3  -5  -5   -0.43    0.31 
   3  -5   5   -0.43    0.58 
  -3  -5  -5   -0.37    0.49 
  -4  -5  -5    4.55    0.60 
   4  -5   5    3.05    0.78 
   4   5   5    5.91    0.61 
  -5  -5  -5    0.55    0.27 
  -5  -5  -5    0.63    0.63 
   5  -5   5    0.17    0.55 
   5  -5   5   -0.97    1.49 
   5   5   5    0.50    0.34 
  -6  -5  -5    0.28    0.29 
   6  -5   5    1.73    0.58 
  -6  -5  -5   -0.48    0.81 
   6  -5   5    1.30    0.73 
   6   5   5    0.83    0.38 
   7  -5   5    1.80    0.59 
   7  -5   5    1.57    0.95 
  -7  -5  -5    1.20    0.35 
   7   5   5    2.16    0.34 
   8  -5   5    2.51    0.61 
  -8  -5  -5    1.86    0.39 
   8  -5   5    2.54    0.89 
  -9  -5  -5   -0.29    0.34 
  -9  -5  -5   -0.41    0.31 
   9  -5   5    0.74    0.56 
   9  -5   5   -0.43    0.71 
   9   5   5    0.01    0.21 
  10  -5   5   -0.57    0.63 
  10  -5   5    0.82    0.55 
 -10  -5  -5    0.23    0.30 
  10   5   5    0.09    0.16 
 -10  -6   5    1.39    0.38 
  10   6  -5    1.88    0.33 
  -9  -6   5    0.04    0.26 
  -9  -6   5    0.77    0.41 
   9   6  -5    0.17    0.24 
  -8  -6   5    0.35    0.42 
  -8  -6   5    0.38    0.27 
   8   6  -5    0.49    0.33 
  -7  -6   5   -0.10    0.47 
  -7  -6   5   -0.09    0.34 
   7   6  -5    0.03    0.27 
  -6  -6   5    4.65    0.59 
  -6  -6   5    5.85    0.70 
   6   6  -5    4.50    0.61 
  -5  -6   5   -0.21    0.51 
  -5  -6   5    0.01    0.36 
  -4  -6   5    0.23    0.56 
  -4  -6   5    0.26    0.38 
  -3  -6   5    0.65    0.60 
  -3  -6   5   -0.50    0.36 
   2  -6  -5    0.59    0.37 
  -2  -6   5   -0.09    0.64 
  -2  -6   5   -0.24    0.42 
  -2  -6   5    0.35    0.45 
  -1  -6   5    1.19    0.68 
   1  -6  -5   -0.01    0.33 
  -1  -6   5    0.36    0.43 
  -1  -6   5    1.23    0.68 
   0  -6   5    1.44    0.73 
   0  -6  -5    1.63    0.35 
   0  -6   5    1.27    0.39 
   0  -6   5    0.77    0.76 
   1  -6   5    0.16    0.33 
  -1  -6  -5    0.35    0.71 
   1  -6   5   -0.16    0.71 
  -1  -6  -5    0.44    0.30 
  -2  -6  -5    0.76    0.62 
   2  -6   5    0.83    0.52 
   2  -6   5    0.27    0.76 
  -2  -6  -5    0.20    0.29 
   3  -6   5    1.25    0.78 
  -3  -6  -5    0.31    0.29 
   3  -6   5    0.95    0.56 
  -3  -6  -5    0.02    0.53 
  -4  -6  -5    0.22    0.29 
  -4  -6  -5    0.22    0.51 
   4  -6   5   -0.32    0.75 
   4  -6   5    1.76    0.81 
  -5  -6  -5    0.63    0.23 
   5  -6   5    1.01    0.83 
   5  -6   5    1.09    0.61 
   6  -6   5    1.36    0.76 
  -6  -6  -5    0.28    0.39 
   6  -6   5    1.01    0.61 
  19   0  -6   -0.65    0.37 
  19   0  -6   -0.10    0.52 
  19   0  -6    0.50    0.36 
  18   0  -6    0.56    0.32 
  18   0  -6    0.90    0.40 
  18   0  -6    1.25    0.38 
  17   0  -6    1.22    0.72 
  17   0  -6    0.19    0.42 
  17   0  -6   -0.32    0.72 
  16   0  -6    0.44    0.69 
  16   0  -6    0.48    0.43 
  16   0  -6    0.44    0.48 
  15   0  -6   -0.71    0.69 
  15   0  -6    0.76    0.62 
  15   0  -6    0.08    0.50 
  14   0  -6   45.35    4.66 
  14   0  -6   44.06    4.59 
  14   0  -6   48.47    4.68 
  13   0  -6    0.36    0.74 
  13   0  -6   -0.40    0.41 
  13   0  -6    0.65    0.77 
  12   0  -6    5.77    0.81 
  12   0  -6    6.95    1.12 
  12   0  -6    6.35    1.10 
  11   0  -6    0.57    0.79 
 -11   0   6   -0.12    0.45 
  11   0  -6   -0.20    0.39 
  11   0  -6    0.06    0.92 
  10   0  -6    8.96    1.04 
  -9   0   6   -0.47    0.89 
   9   0  -6    0.22    0.86 
   9   0  -6    0.33    0.37 
   9   0  -6    0.53    0.97 
  -8   0   6    0.37    0.66 
   8   0  -6   -0.05    0.63 
   8   0  -6    1.39    0.73 
   8   0  -6    0.07    0.38 
   7   0  -6    0.07    0.54 
  -7   0   6    0.17    0.53 
  -6   0   6   95.08   10.48 
   6   0  -6  107.30   10.50 
   6   0  -6  117.31   10.51 
  -5   0   6   -0.17    0.44 
   5   0  -6   -0.01    0.41 
   5   0  -6    0.08    0.44 
   4   0  -6  142.13   13.51 
   4   0  -6  125.34   13.50 
  -4   0   6  145.41   13.52 
   3   0  -6   -0.52    0.41 
   3   0  -6   -0.32    0.44 
  -3   0   6   -0.53    0.57 
  -2   0   6  473.42   44.00 
   2   0  -6  428.02   43.98 
   1   0  -6    0.42    0.48 
  -1   0   6   -0.24    0.41 
   0   0  -6   16.02    1.92 
   0   0   6   19.40    2.01 
  -1   0  -6   -0.03    0.42 
   1   0   6    0.58    0.52 
   2   0   6  422.07   40.28 
  -2   0  -6  401.34   40.31 
  -3   0  -6    0.01    0.87 
   3   0   6   -0.31    1.00 
  -4   0  -6    0.59    1.11 
   4   0   6    0.16    1.35 
   4   0   6    0.94    0.39 
  -5   0  -6   -0.74    0.44 
  -5   0  -6    0.17    1.48 
   5   0   6    0.32    0.36 
   5   0   6    1.82    1.31 
   6   0   6    6.86    1.02 
  -6   0  -6    5.61    1.74 
   6   0   6    6.67    1.22 
   6   0   6    8.35    0.89 
   7   0   6    0.16    0.73 
   7   0   6    0.62    0.47 
   7   0   6   -0.33    0.52 
   8   0   6   31.30    3.24 
   8   0   6   32.18    3.29 
   8   0   6   33.16    3.34 
   9   0   6   -0.38    0.51 
   9   0   6   -0.44    0.96 
   9   0   6   -0.99    0.37 
  10   0   6    7.57    1.04 
  10   0   6    8.97    1.15 
  10   0   6    8.03    0.99 
  11   0   6    0.04    0.62 
  11   0   6   -0.77    0.47 
  11   0   6    0.59    0.56 
  12   0   6    0.48    0.54 
  12   0   6    0.71    0.64 
  12   0   6    1.90    0.52 
  13   0   6    0.24    0.59 
  13   0   6   -0.08    0.47 
 -13   0  -6   -0.16    0.66 
  14   0   6    1.73    0.40 
 -14   0  -6    1.89    0.49 
  14   0   6    2.06    0.47 
 -15   0  -6   -0.16    0.24 
  15   0   6    0.12    0.28 
  19  -1  -6    0.15    0.42 
  19  -1  -6    0.35    0.43 
  19  -1  -6    0.29    0.46 
  19   1  -6    0.39    0.40 
  19   1  -6   -0.10    0.33 
  18  -1  -6    0.45    0.49 
  18  -1  -6    2.05    0.39 
  18  -1  -6    1.71    0.47 
  18   1  -6    1.29    0.73 
  18   1  -6    1.00    0.56 
  18   1  -6    1.40    0.46 
  17  -1  -6    0.78    0.52 
  17  -1  -6    2.40    0.64 
  17  -1  -6    2.19    0.50 
  17   1  -6    2.94    1.03 
  17   1  -6    1.67    0.58 
  17   1  -6    1.79    0.82 
  16  -1  -6    0.90    0.48 
  16  -1  -6    1.01    0.66 
  16  -1  -6    2.24    0.81 
  16   1  -6    1.18    0.55 
  16   1  -6    0.98    0.58 
  16   1  -6    0.67    0.71 
  15  -1  -6    3.03    0.79 
  15  -1  -6    4.01    0.90 
  15   1  -6    2.42    0.71 
  15   1  -6    3.23    0.80 
  14  -1  -6    2.43    0.52 
  14  -1  -6    1.75    0.82 
  14  -1  -6    0.47    0.86 
  14   1  -6    0.24    0.63 
  14   1  -6    1.88    0.56 
  14   1  -6    2.26    0.55 
  13  -1  -6    2.28    0.97 
  13  -1  -6    2.12    1.00 
  13  -1  -6    1.36    0.49 
  13   1  -6    2.47    0.53 
  13   1  -6    1.52    0.67 
  13   1  -6    2.42    0.57 
  12  -1  -6   -0.81    0.96 
  12  -1  -6    0.50    0.42 
  12   1  -6    0.03    0.43 
  12   1  -6    1.24    0.67 
  12   1  -6    0.56    0.62 
  11  -1  -6    0.73    0.45 
 -11  -1   6    1.47    0.51 
  11   1  -6    1.11    0.46 
  11   1  -6    0.91    0.68 
  11   1  -6    2.66    0.70 
  10  -1  -6    3.16    1.08 
  10  -1  -6    4.14    0.63 
 -10  -1   6    3.12    0.69 
 -10  -1   6    2.29    2.00 
  10   1  -6    2.43    0.80 
  10   1  -6    4.09    0.84 
  10   1  -6    3.41    0.56 
   9  -1  -6   12.72    1.98 
  -9  -1   6   17.46    2.45 
   9  -1  -6   17.91    1.73 
   9   1  -6   17.65    1.70 
   9   1  -6   17.79    2.76 
   9   1  -6   13.35    2.09 
  -8  -1   6    2.13    1.01 
   8  -1  -6    1.03    0.66 
   8  -1  -6    1.56    0.71 
   8   1  -6    3.06    1.20 
   8   1  -6    2.00    0.43 
   8   1  -6    2.50    0.73 
   7  -1  -6    9.06    1.15 
   7  -1  -6   10.37    1.20 
  -7  -1   6    9.69    1.46 
   7   1  -6   10.90    1.32 
   7   1  -6   11.54    1.63 
   6  -1  -6   13.04    1.52 
  -6  -1   6   15.19    1.75 
  -6  -1   6   13.95    1.65 
   6  -1  -6   16.20    1.59 
   6   1  -6   13.59    1.72 
   6   1  -6   15.43    1.86 
  -5  -1   6   24.94    2.59 
   5   1  -6   24.04    2.56 
   5   1  -6   21.22    2.49 
  -5   1   6   22.53    2.34 
  -4  -1   6   21.13    2.21 
   4  -1  -6   17.49    2.07 
   4  -1  -6   23.24    2.12 
   4   1  -6   21.59    2.28 
   4   1  -6   17.94    2.19 
  -4   1   6   21.24    2.11 
  -3  -1   6    0.80    0.52 
   3  -1  -6    0.84    0.35 
  -3   1   6    0.88    0.41 
   3   1  -6    1.00    0.72 
   3   1  -6    0.46    0.40 
  -2  -1   6  141.27   13.59 
   2  -1  -6  145.13   13.47 
   2   1  -6  137.82   13.54 
   2   1  -6  124.79   13.50 
  -1  -1   6  491.20   51.36 
   1  -1  -6  520.57   51.32 
  -1   1   6  566.16   51.33 
   0  -1   6   23.15    2.66 
   0  -1  -6   24.11    2.56 
   0   1   6   24.55    2.58 
   1  -1   6    0.07    0.67 
  -1  -1  -6    0.28    0.62 
  -1   1  -6    0.05    0.46 
  -2  -1  -6    4.52    0.93 
   2  -1   6    2.98    1.23 
  -2   1  -6    2.96    0.92 
   3  -1   6   22.05    2.99 
  -3  -1  -6   24.52    2.40 
  -3  -1  -6   25.85    2.81 
   3   1   6   23.74    2.84 
  -3   1  -6   23.55    2.83 
  -4  -1  -6   -0.48    1.20 
   4  -1   6    0.37    0.37 
   4  -1   6   -0.36    1.73 
  -4  -1  -6    0.42    0.18 
  -4   1  -6   -0.05    1.24 
   5  -1   6   67.57    8.42 
  -5  -1  -6   87.10    8.21 
   5   1   6   87.47    7.69 
  -5   1  -6   65.69    8.14 
  -6  -1  -6    3.98    0.52 
   6  -1   6    3.19    0.58 
  -6  -1  -6    3.86    0.66 
   6  -1   6    2.59    0.75 
   6  -1   6    3.53    0.80 
   6   1   6    3.43    0.70 
   6   1   6    4.29    0.81 
   6   1   6    5.84    0.94 
   6   1   6    4.96    0.71 
  -7  -1  -6    0.73    0.47 
   7  -1   6    2.79    0.83 
  -7  -1  -6    0.81    0.47 
   7  -1   6    1.62    0.64 
   7  -1   6    0.91    0.42 
   7   1   6    1.32    0.52 
   7   1   6    1.09    0.73 
   7   1   6    0.82    0.60 
   7   1   6    1.01    0.56 
  -8  -1  -6    0.43    0.57 
   8  -1   6    0.31    0.57 
  -8  -1  -6    0.11    0.53 
   8  -1   6    0.53    0.76 
   8  -1   6    0.24    0.38 
   8   1   6    0.01    0.62 
   8   1   6   -1.29    0.66 
   8   1   6   -0.08    0.71 
  -8   1  -6   -0.65    0.46 
   8   1   6    0.81    0.55 
   9  -1   6    1.35    0.45 
   9  -1   6   -0.19    0.72 
  -9  -1  -6    0.40    0.54 
   9  -1   6    0.68    0.56 
   9   1   6    1.46    0.55 
  -9   1  -6    0.35    0.46 
   9   1   6    1.36    0.56 
   9   1   6    1.32    0.72 
   9   1   6   -0.10    0.78 
  10  -1   6    1.39    0.47 
  10  -1   6    0.86    0.74 
  10  -1   6    1.32    0.58 
  10   1   6    1.63    0.60 
 -10   1  -6    2.48    0.70 
  10   1   6    2.45    0.72 
  10   1   6    1.84    0.57 
  11  -1   6    1.16    0.70 
  11  -1   6    2.52    0.59 
  11   1   6    1.23    0.57 
  11   1   6    2.40    0.57 
 -11   1  -6    0.97    0.65 
  11   1   6    1.27    0.71 
  12  -1   6    0.04    0.62 
  12  -1   6    0.32    0.51 
  12  -1   6   -0.55    0.40 
  12   1   6   -0.24    0.41 
  12   1   6   -0.25    0.51 
  12   1   6    0.22    0.64 
 -12   1  -6   -0.38    0.54 
  13  -1   6    5.28    0.77 
  13  -1   6    6.47    0.73 
  13  -1   6    3.27    0.79 
 -13   1  -6    4.45    0.78 
  13   1   6    4.71    0.85 
  13   1   6    5.83    0.70 
  14  -1   6    1.64    0.42 
  14  -1   6    1.91    0.65 
 -14  -1  -6    2.25    0.55 
  14  -1   6    1.37    0.37 
 -14   1  -6    1.06    0.43 
  14   1   6    2.32    0.49 
  14   1   6    2.13    0.41 
 -15  -1  -6    0.24    0.30 
  15  -1   6   -0.04    0.26 
  15  -1   6   -0.11    0.33 
 -15   1  -6   -0.03    0.32 
  15   1   6    0.40    0.43 
  18  -2  -6   -0.45    0.33 
  18  -2  -6   -0.37    0.49 
  18   2  -6   -0.22    0.35 
  17  -2  -6    0.16    0.56 
  17  -2  -6   -0.41    0.43 
  17   2  -6    0.60    0.38 
  17   2  -6    0.16    0.47 
  16  -2  -6   -0.09    0.71 
  16   2  -6    0.33    0.86 
  15  -2  -6    0.22    0.44 
  15  -2  -6   -1.60    0.84 
  15   2  -6   -0.04    0.67 
  15   2  -6   -0.21    0.53 
  15   2  -6   -0.18    0.69 
  15   2  -6    0.67    0.97 
  14  -2  -6    0.27    0.48 
  14   2  -6    0.02    0.66 
  14   2  -6    0.60    0.65 
  14   2  -6    1.16    0.58 
  14   2  -6    1.27    0.71 
  13  -2  -6    2.39    0.63 
  13   2  -6    1.44    0.61 
  13   2  -6    0.03    0.94 
  13   2  -6    3.28    0.61 
  13   2  -6    2.23    0.66 
  12  -2  -6   -0.11    0.47 
 -12  -2   6    0.15    0.65 
  12   2  -6   -0.10    0.67 
  12   2  -6   -0.28    0.58 
  12   2  -6    1.15    0.93 
  12   2  -6    0.46    0.52 
 -11  -2   6    0.64    0.66 
  11   2  -6    0.61    0.65 
  11   2  -6    1.44    0.65 
  11   2  -6    1.95    0.95 
  11   2  -6    0.84    0.53 
 -10  -2   6    0.51    0.66 
 -10  -2   6   -0.73    0.72 
  10   2  -6    0.35    0.63 
  10   2  -6    0.71    0.47 
  10   2  -6   -0.32    0.59 
  10   2  -6    0.73    0.95 
  -9  -2   6    5.39    0.78 
  -9  -2   6    6.19    1.11 
  -9  -2   6    7.18    1.05 
   9   2  -6    6.94    1.00 
   9   2  -6    7.64    1.28 
   9   2  -6    6.41    1.00 
  -8  -2   6    0.10    0.33 
  -8  -2   6   -0.05    1.12 
   8   2  -6   -0.24    0.44 
   8   2  -6   -0.62    1.59 
  -7  -2   6    4.21    0.59 
  -7  -2   6    4.50    1.32 
   7   2  -6    2.65    1.36 
   7   2  -6    4.56    0.70 
  -6  -2   6    5.13    1.03 
  -6  -2   6    6.51    0.73 
   6   2  -6    7.49    1.31 
   6   2  -6    5.11    0.84 
   6   2  -6    5.21    1.89 
  -5  -2   6    9.79    1.65 
  -5  -2   6   10.82    1.12 
   5   2  -6    8.95    1.57 
   5   2  -6   10.82    1.93 
  -4  -2   6   -0.15    0.36 
  -4  -2   6    0.21    0.81 
   4   2  -6   -0.19    0.81 
   4   2  -6   -0.45    1.07 
   3  -2  -6   46.37    4.81 
  -3  -2   6   52.93    5.16 
   3   2  -6   47.95    5.04 
  -3   2   6   53.93    4.85 
   3   2  -6   44.50    5.04 
  -2  -2   6    2.41    1.08 
   2  -2  -6    1.50    0.43 
   2   2  -6    1.16    0.59 
   2   2  -6    1.61    1.40 
  -2   2   6    1.16    0.58 
   1  -2  -6   11.96    1.32 
  -1  -2   6   10.15    1.80 
  -1  -2   6   10.66    1.22 
   1   2  -6   10.16    1.56 
   0  -2   6    0.61    0.99 
   0  -2  -6    1.07    0.67 
   0  -2   6    1.03    0.48 
   0   2  -6    1.02    0.64 
   0   2   6    1.82    0.76 
  -1  -2  -6   55.53    5.38 
   1  -2   6   56.53    6.09 
   1  -2   6   56.90    5.44 
  -1   2  -6   50.57    5.63 
  -2  -2  -6   11.59    1.65 
   2  -2   6    7.71    2.14 
  -2  -2  -6    8.90    0.87 
   2  -2   6    6.86    0.99 
  -2   2  -6    6.25    1.45 
  -3  -2  -6    7.59    1.39 
   3  -2   6    6.03    0.93 
   3  -2   6    5.77    2.36 
  -3  -2  -6    8.27    0.80 
   4  -2   6    7.09    0.93 
  -4   2  -6    5.64    1.37 
   4   2   6    8.29    0.94 
   5  -2   6   -0.35    1.02 
   5  -2   6    1.20    0.88 
   6  -2   6    9.93    1.24 
   6  -2   6   10.52    1.48 
  -6  -2  -6   11.95    1.28 
   6  -2   6    8.78    1.61 
  -6   2  -6    8.93    1.46 
   6   2   6   13.54    1.26 
   6   2   6   12.34    1.55 
   7  -2   6    3.18    0.59 
   7  -2   6    3.44    0.83 
  -7  -2  -6    2.86    0.62 
   7  -2   6    2.47    1.00 
  -7   2  -6    2.81    0.86 
   7   2   6    4.45    0.65 
   7   2   6    5.66    0.97 
  -8  -2  -6    4.39    0.63 
   8  -2   6    3.40    0.60 
   8  -2   6    3.28    1.03 
   8  -2   6    3.19    0.80 
   8   2   6    3.77    0.64 
  -8   2  -6    3.19    0.85 
  -9  -2  -6    0.49    0.50 
  -9  -2  -6    1.01    0.40 
   9  -2   6    0.25    0.76 
   9  -2   6    0.95    0.60 
   9  -2   6    0.57    0.45 
  -9   2  -6    0.69    0.69 
   9   2   6   -0.40    0.71 
   9   2   6    0.45    0.31 
  10  -2   6    1.20    0.74 
  10  -2   6   -0.01    0.54 
 -10  -2  -6    0.81    0.42 
  10   2   6    0.85    0.70 
 -10   2  -6   -0.16    0.62 
  10   2   6    0.36    0.31 
  11  -2   6    2.06    0.74 
  11  -2   6    1.56    0.61 
  11  -2   6    1.50    0.47 
 -11   2  -6    1.82    0.64 
  11   2   6    2.40    0.52 
  11   2   6    2.22    0.72 
  12  -2   6    1.05    1.00 
  12  -2   6    1.21    0.78 
  12  -2   6    0.56    0.40 
 -12   2  -6    2.07    0.63 
  12   2   6    1.43    0.38 
  13  -2   6    0.98    0.37 
  13  -2   6    0.64    0.45 
  13  -2   6    1.12    0.44 
  13   2   6    1.88    0.59 
  13   2   6    1.65    0.35 
 -13   2  -6    1.48    0.44 
  14  -2   6    0.03    0.44 
  14  -2   6   -0.25    0.30 
  14  -2   6    0.08    0.23 
 -14  -2  -6   -0.37    0.39 
  14   2   6   -0.43    0.28 
  14   2   6    1.00    0.73 
  17  -3  -6    0.77    0.76 
  17  -3  -6    0.52    0.57 
  17   3  -6    2.00    0.62 
  17   3  -6    0.98    0.45 
  16  -3  -6    0.91    0.54 
  16   3  -6   -0.19    0.43 
  16   3  -6   -0.12    0.42 
  15  -3  -6    0.88    0.68 
  15   3  -6    1.08    0.51 
  15   3  -6    0.65    0.77 
  14  -3  -6    1.75    0.71 
  14   3  -6    0.35    0.68 
  14   3  -6    0.85    0.76 
  13   3  -6    3.47    0.88 
  13   3  -6    4.05    0.70 
 -12  -3   6    1.90    0.68 
  12   3  -6    0.61    0.76 
  12   3  -6    1.37    0.54 
 -11  -3   6    1.58    0.67 
 -11  -3   6   -0.01    0.73 
 -11  -3   6    0.78    0.80 
  11   3  -6    1.24    0.78 
  11   3  -6    0.77    0.68 
 -10  -3   6    0.26    0.39 
 -10  -3   6    0.39    0.65 
  10   3  -6    1.15    0.81 
  -9  -3   6    1.36    0.38 
  -9  -3   6    0.49    0.95 
  -9  -3   6   -0.18    0.64 
   9   3  -6    1.72    0.79 
   9   3  -6    0.80    0.51 
  -8  -3   6    1.67    0.85 
  -8  -3   6    3.20    0.61 
  -8  -3   6    2.99    0.51 
  -8  -3   6    3.92    0.70 
   8   3  -6    3.97    0.81 
   8   3  -6    2.33    0.85 
  -7  -3   6   -0.48    0.62 
  -7  -3   6   -0.40    0.60 
  -7  -3   6   -0.15    0.34 
   7   3  -6   -0.33    0.66 
   7   3  -6   -0.44    0.81 
  -6  -3   6   10.74    1.13 
  -6  -3   6    9.55    1.33 
  -6  -3   6    9.96    1.31 
   6   3  -6   10.09    1.37 
  -5  -3   6   21.19    2.22 
  -5  -3   6   19.08    2.21 
  -5  -3   6   21.08    2.05 
   5   3  -6   18.92    2.21 
   5   3  -6   17.84    3.13 
  -4  -3   6    0.38    0.37 
   4   3  -6    0.31    0.71 
   4   3  -6    0.52    1.72 
  -2  -3   6   24.66    2.52 
   1  -3  -6    0.20    0.64 
  -1  -3   6    0.25    0.43 
  -1   3   6    0.39    1.09 
   0  -3  -6   -0.72    0.90 
   0  -3  -6    0.75    0.36 
   0  -3   6    0.07    0.45 
   0   3  -6    0.35    0.54 
  -1  -3  -6    7.67    0.81 
  -1   3  -6    5.37    1.10 
  -2  -3  -6    9.98    0.93 
   2  -3   6    8.41    1.10 
   2   3   6    8.17    0.99 
  -2   3  -6    6.80    1.23 
   3  -3   6    1.80    1.23 
   3  -3   6    2.22    0.61 
   3  -3   6    3.84    1.25 
  -3  -3  -6    2.33    0.91 
  -3  -3  -6    3.41    0.42 
   3   3   6    2.83    0.50 
  -3   3  -6    2.97    0.86 
   4  -3   6    0.49    1.11 
   4  -3   6    1.00    1.17 
   4  -3   6    0.81    0.50 
  -4  -3  -6    0.78    0.70 
  -4  -3  -6    0.43    0.25 
  -4   3  -6   -0.07    0.75 
   4   3   6    0.31    0.35 
   5  -3   6   13.61    1.52 
   5  -3   6   13.68    1.84 
   5  -3   6   10.78    1.91 
  -5   3  -6   12.64    1.68 
   5   3   6   15.34    1.46 
   6  -3   6   11.72    1.62 
   6  -3   6    8.91    1.66 
   6  -3   6   11.60    1.34 
  -6   3  -6   10.92    1.97 
   6   3   6   13.05    1.26 
   7  -3   6   -0.32    0.48 
  -7  -3  -6    0.12    0.38 
   7  -3   6   -0.10    0.81 
  -7  -3  -6    0.34    0.28 
   7  -3   6    0.76    1.02 
   7   3   6   -0.21    0.36 
  -7   3  -6    0.94    0.72 
   8  -3   6   -0.82    0.94 
  -8  -3  -6    1.04    0.47 
   8  -3   6   -0.01    0.74 
   8  -3   6    0.45    0.49 
  -8  -3  -6    0.47    0.33 
  -8   3  -6    1.01    0.71 
   8   3   6    0.85    0.36 
  -9  -3  -6    0.38    0.39 
  -9  -3  -6    0.41    0.40 
   9  -3   6   -0.58    0.82 
   9  -3   6    0.76    0.68 
   9  -3   6    0.35    0.51 
   9   3   6    0.20    0.35 
  -9   3  -6   -0.04    0.63 
  10  -3   6   -0.12    0.60 
  10  -3   6   -1.45    0.76 
 -10  -3  -6    0.26    0.38 
 -10  -3  -6    0.60    0.45 
  10  -3   6   -0.55    0.40 
 -10   3  -6   -0.34    0.66 
  10   3   6    0.46    0.38 
 -11  -3  -6   -0.06    0.38 
  11  -3   6   -0.79    0.66 
  11  -3   6    0.82    0.44 
  11  -3   6    0.40    0.58 
  11   3   6    0.28    0.26 
  12  -3   6    0.44    0.45 
  12  -3   6    0.30    0.30 
  12  -3   6   -0.44    0.41 
  12   3   6    0.35    0.22 
  13  -3   6   -0.34    0.35 
  13  -3   6    0.34    0.27 
  13  -3   6   -0.49    0.43 
  13   3   6   -0.03    0.23 
  15   4  -6    3.92    0.64 
  14   4  -6    4.88    0.76 
  13   4  -6    0.88    0.84 
 -12  -4   6    0.33    0.59 
  12   4  -6   -0.75    0.52 
 -11  -4   6    2.93    0.72 
 -11  -4   6    3.03    0.73 
  11   4  -6    3.41    0.72 
 -10  -4   6   -0.59    0.62 
 -10  -4   6    0.01    0.47 
  10   4  -6    0.12    0.57 
  -9  -4   6    0.31    0.41 
  -9  -4   6    0.91    0.62 
   9   4  -6    0.26    0.57 
  -8  -4   6   -0.17    0.39 
  -8  -4   6    1.11    0.64 
  -8  -4   6    0.00    0.58 
   8   4  -6    0.36    0.41 
  -7  -4   6    7.12    0.90 
  -7  -4   6    7.52    0.98 
  -7  -4   6    5.42    0.80 
   7   4  -6    6.02    0.87 
  -6  -4   6    5.51    0.95 
  -6  -4   6    5.21    0.71 
   6   4  -6    4.70    0.76 
  -5  -4   6    0.29    0.73 
  -5  -4   6   -0.11    0.69 
  -5  -4   6    0.65    0.41 
   5   4  -6   -0.35    0.58 
  -4  -4   6   11.53    1.37 
  -4  -4   6   12.03    1.59 
  -4  -4   6   14.67    1.60 
   4   4  -6   13.00    1.50 
  -3  -4   6    9.28    1.07 
  -3  -4   6    9.26    1.37 
  -3  -4   6    8.26    1.34 
   3   4  -6    8.87    1.19 
  -2  -4   6   -0.47    0.85 
  -2  -4   6    0.96    0.43 
  -2  -4   6   -0.08    0.87 
   2   4  -6   -0.70    0.59 
  -1  -4   6    0.64    0.48 
  -1  -4   6    1.34    0.96 
  -1  -4   6   -0.64    0.93 
   1  -4  -6    0.41    0.45 
   1   4  -6    0.61    0.60 
   0  -4  -6    4.17    0.60 
   0  -4   6    4.58    1.14 
   0  -4   6    3.36    0.66 
   0   4  -6    3.61    0.76 
   1  -4   6    0.66    1.11 
   1  -4   6    0.39    0.49 
   1  -4   6    1.17    1.09 
  -1  -4  -6    0.79    0.30 
   1   4   6    2.08    0.45 
  -1   4  -6    0.55    0.78 
   2  -4   6   10.81    1.95 
   2  -4   6   11.88    1.56 
   2  -4   6   13.34    1.95 
  -2  -4  -6   15.61    1.47 
   2   4   6   15.98    1.51 
   3  -4   6    4.55    0.73 
  -3  -4  -6    4.31    0.54 
   3   4   6    4.40    0.57 
  -3   4  -6    2.85    0.79 
   4  -4   6    3.50    1.17 
  -4  -4  -6    4.18    0.55 
   4  -4   6    2.38    1.22 
  -4   4  -6    2.98    0.88 
   4   4   6    5.08    0.57 
   5  -4   6    1.83    1.06 
  -5  -4  -6    1.88    0.39 
  -5  -4  -6   -0.04    0.64 
   5  -4   6    2.45    1.15 
   5  -4   6    2.05    0.67 
  -5   4  -6    1.66    0.76 
   5   4   6    3.07    0.41 
   6  -4   6    4.43    1.10 
  -6  -4  -6    5.50    0.79 
   6  -4   6    5.36    1.18 
   6  -4   6    4.02    1.27 
   6   4   6    6.31    0.63 
  -6   4  -6    3.36    0.85 
  -7  -4  -6   -0.05    0.28 
  -7  -4  -6   -0.39    0.49 
   7  -4   6    0.14    0.54 
   7  -4   6    0.02    1.03 
   7  -4   6    0.09    0.86 
   7   4   6    0.32    0.21 
  -8  -4  -6   -0.01    0.28 
   8  -4   6   -0.61    0.79 
   8  -4   6   -2.29    1.40 
  -8  -4  -6   -0.52    0.45 
   8  -4   6   -0.07    0.50 
   8   4   6   -0.15    0.30 
  -9  -4  -6    0.35    0.32 
  -9  -4  -6    1.00    0.35 
   9  -4   6    0.55    0.53 
   9  -4   6    1.74    0.87 
   9  -4   6    1.36    0.52 
   9   4   6    0.90    0.33 
 -10  -4  -6   -0.01    0.33 
  10  -4   6    0.81    0.58 
 -10  -4  -6   -0.17    0.63 
  10  -4   6    0.31    0.74 
  10   4   6    0.17    0.25 
  11  -4   6    0.72    0.43 
 -11  -4  -6    0.41    0.55 
  11  -4   6   -0.18    0.47 
  11  -4   6   -0.46    0.48 
  11   4   6    0.14    0.24 
  13   5  -6    0.38    0.26 
 -12  -5   6   -0.12    0.55 
  12   5  -6   -0.05    0.36 
 -11  -5   6    3.76    0.79 
 -11  -5   6    3.42    0.68 
  11   5  -6    4.57    0.62 
 -10  -5   6    2.91    0.69 
 -10  -5   6    1.94    0.48 
  10   5  -6    2.76    0.56 
  -9  -5   6   -0.40    0.59 
  -9  -5   6    0.17    0.36 
   9   5  -6    0.95    0.52 
  -8  -5   6    5.03    0.82 
  -8  -5   6    3.21    0.57 
   8   5  -6    4.12    0.71 
  -7  -5   6    3.85    0.63 
  -7  -5   6    5.77    0.83 
   7   5  -6    3.82    0.71 
  -6  -5   6    0.72    0.65 
  -6  -5   6   -0.17    0.43 
  -6  -5   6    0.98    0.62 
   6   5  -6   -0.28    0.46 
  -5  -5   6    9.63    1.22 
  -5  -5   6    9.69    1.24 
   5   5  -6    8.39    1.12 
  -4  -5   6   -0.46    0.46 
  -4  -5   6    0.83    0.68 
  -4  -5   6   -0.10    0.59 
   4   5  -6    0.93    0.50 
  -3  -5   6    2.81    0.62 
  -3  -5   6    2.31    0.78 
  -3  -5   6    1.21    0.52 
   3   5  -6    2.07    0.66 
  -2  -5   6    0.88    0.80 
  -2  -5   6    1.25    0.50 
  -2  -5   6    0.51    0.76 
   2   5  -6    0.45    0.50 
  -1  -5   6    8.42    1.10 
  -1  -5   6    9.13    1.37 
   1  -5  -6    8.97    1.06 
  -1  -5   6   11.33    1.35 
   1   5  -6    8.65    1.08 
   0  -5   6    0.23    0.82 
   0  -5   6    0.18    0.89 
   0   5  -6    0.77    0.45 
  -1  -5  -6    1.59    0.45 
   1  -5   6    3.02    0.94 
   1  -5   6    1.59    0.94 
   1  -5   6    3.16    0.99 
  -1   5  -6    2.06    0.56 
   2  -5   6    1.19    0.93 
   2  -5   6    0.13    1.00 
   2  -5   6   -0.48    0.56 
  -2  -5  -6    0.02    0.76 
  -2  -5  -6    0.19    0.31 
  -3  -5  -6   -0.02    0.69 
   3  -5   6    0.67    0.95 
   3  -5   6   -1.02    1.04 
   3  -5   6    0.29    0.52 
  -3  -5  -6    0.46    0.29 
   4  -5   6    0.31    1.57 
   4  -5   6   -0.80    0.50 
  -4  -5  -6   -0.14    0.60 
  -4  -5  -6   -0.06    0.25 
   4   5   6    0.33    0.41 
   5  -5   6    1.92    1.16 
   5  -5   6    0.39    0.54 
  -5  -5  -6    0.51    0.29 
  -5  -5  -6   -0.47    0.61 
   5  -5   6    0.57    1.01 
   5   5   6    1.19    0.39 
  -6  -5  -6   -0.41    0.26 
  -6  -5  -6   -0.23    0.36 
   6  -5   6    0.76    0.89 
   6  -5   6    0.19    0.38 
   6   5   6   -0.14    0.25 
   7  -5   6   -0.56    0.76 
   7  -5   6    1.27    0.54 
  -7  -5  -6    0.46    0.30 
  -7  -5  -6   -0.26    0.42 
  -8  -5  -6    0.03    0.33 
  -8  -5  -6    0.37    0.42 
   8  -5   6   -0.27    0.46 
   8  -5   6    0.42    0.72 
   8   5   6    0.08    0.21 
  -9  -5  -6    0.22    0.32 
   9  -5   6    1.47    0.53 
  -9  -5  -6    0.81    0.42 
 -10  -6   6    0.24    0.31 
  -9  -6   6    0.15    0.30 
  -9  -6   6    0.12    0.27 
   9   6  -6    0.26    0.27 
  -8  -6   6    0.67    0.28 
  -8  -6   6    1.40    0.46 
   8   6  -6    1.01    0.30 
  -7  -6   6   -0.44    0.34 
  -7  -6   6    0.18    0.45 
   7   6  -6    0.40    0.30 
  -6  -6   6    0.18    0.27 
  -6  -6   6    0.74    0.46 
   6   6  -6    1.03    0.35 
  -5  -6   6   -0.36    0.35 
  -5  -6   6   -0.70    0.48 
  -4  -6   6    1.80    0.56 
  -4  -6   6    0.88    0.42 
  -3  -6   6    1.82    0.66 
  -3  -6   6    0.79    0.61 
  -3  -6   6    2.87    0.48 
  -2  -6   6    0.17    0.43 
   2  -6  -6   -0.33    0.47 
  -2  -6   6   -0.72    0.60 
  -2  -6   6    0.19    0.59 
   1  -6  -6    0.15    0.32 
  -1  -6   6    0.51    0.46 
  -1  -6   6    0.46    0.42 
  -1  -6   6    1.01    0.49 
   0  -6   6    2.50    0.54 
   0  -6   6    1.92    0.56 
   0  -6   6    2.19    0.76 
   1  -6   6    0.66    0.66 
  -1  -6  -6   -0.18    0.28 
  -1  -6  -6   -0.08    0.66 
   1  -6   6    0.17    0.75 
   1  -6   6   -0.56    0.46 
  -2  -6  -6   -0.13    0.29 
   2  -6   6    0.83    0.67 
   2  -6   6   -0.51    0.48 
  -2  -6  -6    0.21    0.55 
   3  -6   6    0.24    0.67 
  -3  -6  -6   -0.26    0.34 
   3  -6   6   -0.07    0.57 
  -3  -6  -6   -0.36    0.28 
  -4  -6  -6    0.13    0.46 
   4  -6   6    0.84    0.50 
   4  -6   6    1.22    0.53 
  -4  -6  -6    0.95    0.31 
  -5  -6  -6    0.42    0.30 
   5  -6   6    0.51    0.58 
   5  -6   6    1.44    1.04 
  -5  -6  -6    0.19    0.28 
  19   0  -7    0.80    0.41 
  19   0  -7   -0.09    0.50 
  19   0  -7    1.02    0.52 
  18   0  -7   -0.46    0.39 
  18   0  -7    0.15    0.47 
  18   0  -7   -0.25    0.44 
  17   0  -7    0.29    0.55 
  17   0  -7    1.08    0.47 
  16   0  -7    0.42    0.69 
  16   0  -7   -0.11    0.45 
  16   0  -7   -0.57    0.57 
  15   0  -7    0.23    0.49 
  15   0  -7    0.26    0.71 
  15   0  -7    0.77    0.65 
  14   0  -7   -0.42    0.72 
  14   0  -7   -0.86    0.67 
  14   0  -7   -0.53    0.44 
  13   0  -7   39.95    4.19 
  13   0  -7   40.08    4.26 
  13   0  -7   45.84    4.31 
  12   0  -7    0.37    0.75 
  12   0  -7   -0.01    0.39 
  12   0  -7   -1.89    0.81 
  11   0  -7   -0.44    0.38 
  11   0  -7   -0.97    0.93 
  11   0  -7   -0.62    0.78 
 -11   0   7    0.07    0.43 
 -10   0   7   -0.52    0.45 
  10   0  -7    0.09    0.38 
   9   0  -7    1.31    0.97 
   9   0  -7    1.41    0.41 
   9   0  -7   -1.25    1.58 
  -9   0   7    0.47    1.02 
   8   0  -7   -0.57    0.36 
   8   0  -7    1.71    0.74 
   8   0  -7   -0.24    0.57 
  -7   0   7    4.47    0.92 
   7   0  -7    2.93    0.76 
   7   0  -7    4.28    0.84 
   6   0  -7    0.02    0.53 
   6   0  -7    0.45    0.58 
   5   0  -7  114.12   11.42 
  -5   0   7  122.88   11.43 
   5   0  -7  110.47   11.41 
  -4   0   7    0.91    0.61 
   4   0  -7    0.40    0.51 
   4   0  -7    0.49    0.56 
   3   0  -7   13.22    1.55 
   3   0  -7   12.28    1.49 
  -3   0   7   15.29    1.56 
  -2   0   7   -0.11    0.64 
   2   0  -7   -0.83    0.52 
   1   0  -7   52.06    5.71 
  -1   0   7   62.17    5.79 
   0   0   7    0.51    0.81 
  -1   0  -7    0.92    0.56 
   1   0   7    0.59    0.97 
  -2   0  -7   -0.56    0.91 
   2   0   7    0.47    1.16 
   3   0   7   67.84    7.01 
  -3   0  -7   73.61    7.26 
   3   0   7   77.23    7.43 
  -3   0  -7   68.50    6.99 
  -4   0  -7   -0.34    0.38 
  -4   0  -7   -0.22    1.54 
   4   0   7   -0.02    0.39 
   5   0   7    4.75    1.20 
  -5   0  -7    1.76    0.56 
   5   0   7    2.68    0.49 
  -5   0  -7    3.79    2.14 
   6   0   7   -0.05    0.47 
   6   0   7    0.10    0.71 
   6   0   7   -0.68    0.53 
  -6   0  -7    0.26    0.71 
   7   0   7   65.93    6.05 
   7   0   7   60.42    5.97 
   7   0   7   55.20    6.00 
   8   0   7   -0.07    0.51 
   8   0   7   -0.17    0.46 
   8   0   7   -0.18    0.41 
   8   0   7    0.12    0.79 
   9   0   7    0.25    0.51 
   9   0   7    0.10    0.48 
   9   0   7   -0.79    0.42 
   9   0   7   -0.13    0.53 
  10   0   7   -0.01    0.48 
  10   0   7    1.20    0.76 
  10   0   7    1.06    0.66 
  10   0   7   -0.29    0.46 
 -11   0  -7    0.02    0.60 
  11   0   7    0.58    0.49 
  11   0   7   -0.56    0.58 
  11   0   7   -0.06    0.56 
  12   0   7    0.91    0.74 
 -12   0  -7   -1.00    0.55 
  12   0   7    0.24    0.51 
  12   0   7    0.21    0.61 
  13   0   7    1.21    0.51 
  13   0   7    1.14    0.39 
 -13   0  -7    0.72    0.49 
 -14   0  -7   -0.56    0.36 
  14   0   7   -0.13    0.39 
  19  -1  -7   -0.51    0.61 
  19  -1  -7    0.35    0.34 
  19  -1  -7   -0.21    0.40 
  19   1  -7   -0.21    0.39 
  19   1  -7    1.20    0.76 
  19   1  -7    0.12    0.36 
  18  -1  -7    0.91    0.46 
  18  -1  -7   -0.50    0.60 
  18  -1  -7    0.66    0.48 
  18   1  -7   -0.10    0.37 
  18   1  -7    0.16    0.60 
  18   1  -7    0.27    0.41 
  17  -1  -7   -0.65    0.75 
  17  -1  -7   -0.70    0.60 
  17  -1  -7    0.07    0.30 
  17   1  -7   -0.63    0.65 
  17   1  -7    1.65    0.53 
  16  -1  -7    0.20    0.41 
  16  -1  -7    1.29    0.69 
  16  -1  -7    0.56    0.82 
  16   1  -7    0.15    0.56 
  16   1  -7    0.68    0.50 
  16   1  -7    0.96    0.73 
  15  -1  -7    6.56    1.12 
  15  -1  -7    7.19    1.19 
  15  -1  -7    6.32    1.17 
  15   1  -7    7.06    1.05 
  15   1  -7    7.06    1.19 
  15   1  -7    8.09    1.13 
  14  -1  -7   -0.61    0.80 
  14  -1  -7   -0.55    0.84 
  14  -1  -7   -0.56    0.43 
  14   1  -7    0.37    0.61 
  14   1  -7    0.50    0.47 
  14   1  -7   -0.17    0.48 
  13  -1  -7   -0.01    0.44 
  13  -1  -7   -0.16    0.99 
  13  -1  -7   -0.55    0.91 
  13   1  -7   -0.50    0.63 
  13   1  -7    0.47    0.68 
  13   1  -7    0.01    0.45 
 -12  -1   7    5.41    0.82 
  12  -1  -7    6.57    1.56 
  12  -1  -7    5.48    0.77 
  12   1  -7    5.06    0.93 
  12   1  -7    6.26    0.98 
  12   1  -7    4.90    0.78 
 -11  -1   7    1.17    0.51 
  11  -1  -7    0.29    0.62 
  11   1  -7    0.29    0.69 
  11   1  -7   -0.32    0.39 
  11   1  -7    0.44    0.67 
  10  -1  -7    7.79    0.90 
  10  -1  -7    6.59    1.42 
 -10  -1   7    6.22    0.98 
  10   1  -7    6.75    1.11 
  10   1  -7    6.90    0.97 
  10   1  -7    7.13    0.87 
   9  -1  -7    6.39    1.15 
   9  -1  -7    7.63    1.01 
  -9  -1   7    8.59    1.72 
   9   1  -7    7.49    0.89 
   9   1  -7    8.18    1.61 
   8  -1  -7   -0.22    0.57 
  -8  -1   7   -0.84    1.03 
   8  -1  -7   -0.20    0.72 
   8   1  -7   -0.82    0.66 
   8   1  -7   -0.34    1.34 
   8   1  -7    0.24    0.36 
   7  -1  -7    4.43    0.88 
  -7  -1   7    6.71    1.45 
   7  -1  -7    5.53    0.93 
   7   1  -7    5.00    1.10 
   7   1  -7    6.53    0.74 
   7   1  -7    5.79    1.08 
  -6  -1   7    2.85    1.06 
   6  -1  -7    1.24    0.42 
   6  -1  -7    1.84    0.51 
  -6   1   7    1.74    0.48 
   6   1  -7    2.05    0.77 
   6   1  -7    1.34    0.72 
  -5  -1   7    0.46    0.87 
   5  -1  -7    0.42    0.36 
   5  -1  -7    0.14    0.52 
   5   1  -7    0.29    0.47 
  -5   1   7   -0.47    0.39 
   4  -1  -7   32.25    3.66 
   4  -1  -7   39.25    3.67 
  -4  -1   7   39.01    3.88 
   4   1  -7   30.39    3.70 
   4   1  -7   38.11    3.85 
  -4   1   7   39.30    3.70 
   3  -1  -7    6.13    0.81 
  -3  -1   7    5.15    1.11 
   3   1  -7    5.51    0.96 
  -3   1   7    5.43    0.86 
   3   1  -7    3.54    0.91 
  -2  -1   7   55.56    5.28 
   2   1  -7   48.17    5.19 
   2   1  -7   49.62    5.25 
   1  -1  -7   37.50    3.71 
  -1  -1   7   32.02    3.82 
   1   1  -7   31.37    3.74 
  -1   1   7   42.38    3.77 
   0  -1  -7   78.36    6.84 
   0  -1   7   68.21    6.87 
   0   1  -7   57.35    6.78 
  -1  -1  -7   -0.13    0.28 
  -1  -1  -7    0.03    0.77 
   1  -1   7   -0.24    0.84 
   2  -1   7    1.58    1.46 
  -2  -1  -7    0.61    0.98 
   2  -1   7   -0.23    0.39 
   2   1   7   -0.10    1.16 
  -2   1  -7    1.25    1.05 
   3  -1   7    0.94    0.41 
  -3  -1  -7    1.89    1.26 
  -3  -1  -7    1.26    0.28 
   3  -1   7    2.39    1.86 
  -3   1  -7    2.81    1.43 
   4  -1   7   96.68   10.19 
  -4  -1  -7  104.01   10.04 
  -4  -1  -7  109.09    9.67 
  -4   1  -7   82.82   10.00 
   5  -1   7   19.81    2.27 
  -5  -1  -7   23.18    2.08 
  -5  -1  -7   20.96    2.00 
   5  -1   7   18.97    2.05 
  -5   1  -7   15.18    2.26 
   5   1   7   23.76    2.26 
  -5   1  -7   14.94    3.05 
   5   1   7   17.64    2.09 
   6  -1   7    0.96    0.42 
  -6  -1  -7    0.54    0.46 
   6  -1   7    2.09    0.64 
   6  -1   7    0.87    0.82 
  -6  -1  -7    0.62    0.35 
   6   1   7    0.98    0.63 
   6   1   7    0.32    0.77 
   6   1   7    0.76    0.41 
  -6   1  -7    1.12    0.75 
   6   1   7    1.70    0.84 
  -7  -1  -7    1.18    0.59 
   7  -1   7    1.50    0.46 
   7  -1   7    1.97    0.62 
   7  -1   7    2.06    0.80 
  -7  -1  -7    1.55    0.41 
   7   1   7    2.98    0.66 
   7   1   7    1.60    0.45 
  -7   1  -7    1.16    0.74 
   7   1   7    2.85    0.79 
  -8  -1  -7    0.16    0.61 
   8  -1   7    2.84    0.63 
   8  -1   7    1.86    0.48 
   8   1   7    3.68    0.77 
   8   1   7    1.34    0.58 
  -8   1  -7    1.68    0.74 
   9  -1   7    4.90    0.76 
   9  -1   7    4.66    0.95 
   9  -1   7    5.07    0.84 
   9   1   7    5.98    0.85 
   9   1   7    6.86    0.99 
   9   1   7    7.09    0.86 
  -9   1  -7    4.15    0.80 
  10  -1   7   -0.22    0.66 
  10  -1   7    0.78    0.54 
  10  -1   7    0.71    0.48 
 -10   1  -7    0.94    0.64 
  10   1   7    1.47    0.67 
  10   1   7    1.40    0.68 
  10   1   7    1.36    0.53 
  11  -1   7    5.38    0.83 
  11  -1   7    5.69    0.85 
  11  -1   7    5.31    0.80 
  11   1   7    7.35    0.95 
  11   1   7    6.82    1.03 
 -11   1  -7    5.14    0.92 
  11   1   7    6.20    0.78 
  12  -1   7    3.03    0.77 
  12  -1   7    3.58    0.76 
  12  -1   7    3.03    0.60 
 -12   1  -7    3.15    0.88 
  12   1   7    3.46    0.89 
  12   1   7    3.09    0.67 
  13  -1   7    2.26    0.46 
 -13  -1  -7    2.79    0.48 
  13  -1   7    1.86    0.57 
  13  -1   7    1.55    0.52 
  13   1   7    2.52    0.45 
 -13   1  -7    1.95    0.39 
  13   1   7    1.86    0.58 
 -14  -1  -7    1.47    0.49 
  14  -1   7    1.25    0.37 
  14  -1   7    0.60    0.31 
  14   1   7    0.18    0.56 
 -14   1  -7    0.33    0.36 
  14   1   7    0.52    0.32 
  18  -2  -7    0.32    0.47 
  18  -2  -7    0.76    0.52 
  18   2  -7   -0.24    0.36 
  17  -2  -7    0.62    0.43 
  17  -2  -7    0.81    0.48 
  17   2  -7    0.73    0.49 
  17   2  -7    0.18    0.57 
  16  -2  -7    0.42    0.43 
  16  -2  -7   -0.94    0.75 
  16   2  -7    0.13    0.49 
  16   2  -7    0.29    0.75 
  15  -2  -7    1.24    0.94 
  15  -2  -7    0.28    0.46 
  15   2  -7    0.26    0.73 
  15   2  -7   -0.36    0.52 
  15   2  -7   -1.11    0.83 
  15   2  -7   -1.16    0.67 
  14  -2  -7    0.33    0.52 
  14   2  -7    1.81    0.55 
  14   2  -7    0.58    0.63 
  14   2  -7    1.37    1.02 
  14   2  -7    0.78    0.58 
  13  -2  -7    4.33    0.70 
  13   2  -7    2.79    0.74 
  13   2  -7    4.35    0.83 
  13   2  -7    2.96    1.11 
  13   2  -7    3.63    0.72 
 -12  -2   7    0.92    0.63 
  12  -2  -7    1.14    0.64 
  12   2  -7    1.30    0.55 
  12   2  -7    0.56    0.72 
  12   2  -7    1.05    0.68 
  12   2  -7    0.14    0.62 
 -11  -2   7   10.33    1.28 
  11   2  -7    9.87    1.27 
  11   2  -7    8.74    1.17 
  11   2  -7    9.95    1.56 
  11   2  -7    9.95    1.28 
 -10  -2   7    2.04    0.80 
 -10  -2   7    2.45    0.74 
  10   2  -7    1.11    1.03 
  10   2  -7    1.95    0.68 
  10   2  -7    1.63    0.54 
  10   2  -7    1.46    0.67 
  -9  -2   7    0.42    0.41 
  -9  -2   7    1.86    0.65 
  -9  -2   7    0.61    0.77 
  -9  -2   7    1.03    0.70 
   9   2  -7    0.81    0.66 
   9   2  -7    1.54    0.50 
   9   2  -7    0.34    1.02 
   9   2  -7    1.78    0.68 
  -8  -2   7    1.09    0.73 
  -8  -2   7    0.05    0.36 
   8   2  -7   -1.16    0.69 
   8   2  -7   -0.21    0.45 
   8   2  -7    1.35    0.69 
  -7  -2   7   15.28    1.56 
   7   2  -7   13.03    2.38 
   7   2  -7   15.16    1.62 
  -6  -2   7    0.56    0.35 
  -6  -2   7   -2.60    1.83 
   6   2  -7    0.00    0.60 
   6   2  -7    1.08    0.81 
  -5  -2   7    5.54    0.72 
  -5  -2   7    6.34    1.37 
   5   2  -7    4.07    1.99 
   5   2  -7    5.32    1.27 
  -4  -2   7   24.25    2.72 
  -4  -2   7   24.47    2.23 
  -4   2   7   19.33    2.17 
   4   2  -7   20.95    2.89 
   4   2  -7   21.53    2.61 
   3  -2  -7   12.74    1.27 
  -3  -2   7    9.42    1.13 
  -3  -2   7   13.64    2.08 
   3   2  -7    9.25    1.45 
   3   2  -7   10.49    1.83 
  -2  -2   7    6.84    0.86 
  -2  -2   7    5.97    1.61 
   2  -2  -7    9.10    1.01 
   2   2  -7    5.67    1.29 
   2   2  -7    4.64    1.55 
  -1  -2   7    0.30    0.29 
  -1  -2   7    0.03    0.99 
   1  -2  -7   -1.42    0.63 
   1   2  -7    0.05    0.94 
  -1   2   7   -0.94    0.83 
   1   2  -7   -2.09    1.11 
   0  -2  -7    4.77    1.02 
   0  -2  -7    3.74    0.50 
   0  -2   7    4.09    1.27 
   0   2  -7    2.09    1.19 
   0   2   7    1.80    1.15 
  -1  -2  -7    8.47    1.39 
  -1  -2  -7    5.77    0.63 
   1  -2   7    5.58    0.80 
   1  -2   7    3.54    2.06 
  -1   2  -7    2.90    1.64 
  -2  -2  -7    3.51    0.43 
   2  -2   7    4.00    2.29 
  -2  -2  -7    4.38    1.12 
   2  -2   7    2.69    0.57 
  -2   2  -7    1.55    1.59 
   3  -2   7    0.20    0.41 
  -3  -2  -7   -0.08    0.21 
   3   2   7   -0.48    0.40 
  -3   2  -7    0.53    0.82 
   4  -2   7    9.13    1.06 
   4  -2   7    8.29    1.46 
   4  -2   7    7.67    1.14 
  -4   2  -7    8.43    1.30 
  -5  -2  -7    8.09    0.96 
   5  -2   7    7.06    1.25 
   5  -2   7    5.87    1.13 
   5   2   7    9.92    2.21 
  -5   2  -7    5.68    1.10 
   5   2   7    8.14    0.91 
  -6  -2  -7   -0.41    0.43 
   6  -2   7    0.38    0.86 
   6  -2   7    0.23    0.40 
  -6  -2  -7    0.39    0.26 
   6  -2   7    0.21    0.49 
  -6   2  -7   -0.13    0.52 
   6   2   7    0.12    0.39 
   6   2   7    1.30    1.19 
   7  -2   7    3.15    0.59 
  -7  -2  -7    3.15    0.59 
   7   2   7    4.28    0.98 
  -7   2  -7    2.51    0.87 
   7   2   7    3.55    0.61 
  -8  -2  -7    0.04    0.34 
   8  -2   7   -0.83    0.41 
   8  -2   7    0.60    0.62 
  -8  -2  -7    0.69    0.39 
   8  -2   7   -0.54    0.76 
   8   2   7   -0.51    0.40 
  -8   2  -7   -0.39    0.65 
   8   2   7   -0.20    0.78 
   9  -2   7    0.81    0.58 
   9  -2   7    0.83    0.73 
  -9  -2  -7    0.53    0.39 
   9  -2   7    0.05    0.45 
  -9  -2  -7    0.58    0.53 
   9   2   7   -0.76    0.73 
   9   2   7    0.36    0.41 
  -9   2  -7   -0.23    0.65 
 -10  -2  -7    3.38    0.65 
  10  -2   7    4.29    0.64 
  10  -2   7    6.66    0.84 
  10  -2   7    5.01    0.78 
 -10   2  -7    4.58    0.86 
  10   2   7    5.82    0.93 
  11  -2   7    2.22    0.62 
  11  -2   7    2.76    0.51 
  11  -2   7    2.39    0.73 
  11   2   7    2.63    0.55 
 -11   2  -7    1.73    0.63 
  12  -2   7    0.95    0.54 
  12  -2   7    1.26    0.46 
  12  -2   7    0.99    0.45 
  12   2   7    2.26    0.61 
 -12   2  -7    1.09    0.48 
  12   2   7    1.62    0.44 
 -13  -2  -7    1.15    0.47 
  13  -2   7    0.06    0.45 
  13  -2   7    0.01    0.25 
  13  -2   7   -0.12    0.55 
 -13   2  -7   -0.37    0.33 
  13   2   7   -0.27    0.25 
  14  -2   7   -0.07    0.23 
  14  -2   7    0.47    0.28 
 -14  -2  -7   -0.15    0.49 
  14   2   7    0.19    0.27 
  17  -3  -7    0.48    0.59 
  17  -3  -7    0.20    0.57 
  17   3  -7    1.16    0.47 
  17   3  -7    1.05    0.59 
  16  -3  -7    1.85    0.67 
  16   3  -7    1.51    0.51 
  16   3  -7    0.85    0.64 
  15  -3  -7   -0.24    0.58 
  15   3  -7    0.24    0.63 
  15   3  -7   -1.30    0.68 
  14  -3  -7   -0.14    0.70 
  14   3  -7    0.88    0.54 
  14   3  -7    1.07    0.71 
  13   3  -7   -0.08    0.70 
  13   3  -7    2.26    0.75 
  12   3  -7    3.40    0.88 
  12   3  -7    4.41    0.88 
 -11  -3   7    0.92    0.56 
 -11  -3   7    1.41    0.82 
  11   3  -7    0.53    0.54 
  11   3  -7    0.41    0.54 
 -10  -3   7    2.38    0.93 
 -10  -3   7    2.70    0.83 
 -10  -3   7    2.38    0.50 
  10   3  -7    3.53    0.83 
  -9  -3   7    1.24    0.68 
  -9  -3   7    2.17    0.50 
  -9  -3   7    2.48    0.96 
   9   3  -7    0.66    0.78 
   9   3  -7    2.58    0.81 
  -8  -3   7   24.04    2.76 
  -8  -3   7   21.61    2.44 
  -8  -3   7   21.96    2.49 
  -8  -3   7   28.47    2.57 
   8   3  -7   24.20    2.60 
   8   3  -7   26.00    2.64 
  -7  -3   7    4.89    1.44 
  -7  -3   7    4.60    0.73 
  -7  -3   7    4.42    0.72 
  -7  -3   7    5.45    0.67 
   7   3  -7    4.50    1.00 
   7   3  -7    4.99    0.96 
  -6  -3   7    0.37    0.37 
  -6  -3   7   -0.22    0.63 
  -6  -3   7    0.02    0.49 
   6   3  -7    0.40    0.52 
   6   3  -7   -0.36    0.87 
  -5  -3   7    0.30    0.71 
  -5  -3   7    0.89    0.74 
  -5  -3   7    0.14    0.43 
   5   3  -7    0.11    0.53 
  -4  -3   7    6.93    0.84 
  -4  -3   7    6.37    1.12 
  -4  -3   7    7.42    1.12 
   4   3  -7    6.52    0.99 
  -3  -3   7    1.68    0.90 
  -3  -3   7    3.60    0.71 
  -3  -3   7    2.48    0.51 
   3   3  -7    1.73    0.80 
  -2  -3   7    5.01    0.74 
   2   3  -7    5.55    0.99 
   1  -3  -7    2.66    0.47 
  -1  -3   7    2.21    0.53 
  -1  -3   7    1.20    1.11 
   1  -3  -7    3.44    1.01 
   1   3  -7    3.14    0.83 
   0  -3  -7    1.42    0.34 
   0  -3   7    1.13    0.56 
   0  -3   7   -0.68    0.98 
   0  -3   7   -0.83    1.01 
   0   3  -7    1.58    0.76 
   1  -3   7    1.79    0.51 
  -1  -3  -7    2.07    0.37 
   1  -3   7    1.95    1.07 
   1  -3   7    1.56    1.04 
   1   3   7    1.88    0.45 
  -1   3  -7    1.35    0.76 
   2  -3   7    9.68    1.56 
   2  -3   7   10.56    1.17 
  -2  -3  -7    7.31    1.37 
   2  -3   7   10.48    1.57 
  -2   3  -7    9.61    1.35 
   3  -3   7    5.80    1.35 
  -3  -3  -7    8.27    0.83 
   3  -3   7    7.02    1.32 
   3   3   7    7.67    0.89 
  -3   3  -7    6.97    1.16 
  -4  -3  -7    0.53    0.65 
   4  -3   7   -0.52    0.89 
   4  -3   7   -1.73    0.99 
   4  -3   7    0.03    0.47 
  -4  -3  -7    0.12    0.24 
   4   3   7    0.13    0.24 
  -4   3  -7    0.92    0.77 
   5  -3   7    2.07    0.57 
   5  -3   7    1.57    0.92 
  -5  -3  -7    2.39    0.39 
   5  -3   7    2.18    1.05 
   5   3   7    2.60    0.47 
  -6  -3  -7    0.74    0.31 
   6  -3   7    0.61    0.50 
  -6  -3  -7    0.36    0.55 
   6  -3   7   -0.34    0.94 
   6  -3   7    0.09    0.83 
  -6   3  -7    1.08    0.91 
   6   3   7    0.86    0.28 
   7  -3   7   10.68    1.54 
   7  -3   7    8.73    1.63 
   7  -3   7   13.64    1.43 
   7   3   7   14.30    1.31 
  -7   3  -7   11.46    1.53 
   8  -3   7    2.71    0.90 
   8  -3   7    2.52    0.77 
   8   3   7    3.90    0.52 
  -8   3  -7    1.03    0.74 
   9  -3   7   -0.27    0.60 
  -9  -3  -7    0.01    0.36 
   9  -3   7   -0.67    0.40 
  -9  -3  -7    0.05    0.38 
   9  -3   7    0.59    0.80 
   9   3   7   -0.15    0.24 
  -9   3  -7    0.32    0.59 
  10  -3   7    0.91    0.43 
  10  -3   7   -1.25    0.82 
 -10  -3  -7    0.17    0.40 
  10  -3   7    0.65    0.82 
 -10   3  -7    0.19    0.57 
  10   3   7    0.60    0.51 
  11  -3   7   -0.09    0.41 
  11  -3   7   -0.47    0.55 
  11  -3   7   -0.14    0.32 
  11   3   7    0.52    0.30 
  12  -3   7    0.63    0.36 
 -12  -3  -7    1.73    1.00 
  12  -3   7    0.13    0.26 
  12  -3   7   -0.62    0.49 
  12   3   7   -0.27    0.30 
  16   4  -7    2.89    0.46 
  15   4  -7    0.32    0.46 
  14   4  -7    2.80    0.61 
  13   4  -7    0.82    0.61 
 -12  -4   7   -0.02    0.58 
  12   4  -7   -0.54    0.39 
 -11  -4   7    0.81    0.61 
 -11  -4   7    0.25    0.53 
  11   4  -7   -0.25    0.60 
 -10  -4   7    1.64    0.64 
 -10  -4   7    0.29    1.08 
 -10  -4   7   -0.31    0.66 
  10   4  -7    0.25    0.56 
  -9  -4   7    6.02    0.86 
  -9  -4   7    8.15    1.00 
   9   4  -7    6.69    0.92 
  -8  -4   7    0.04    0.45 
  -8  -4   7    0.64    0.42 
  -8  -4   7    0.59    0.63 
   8   4  -7    0.16    0.57 
  -7  -4   7   -0.32    0.47 
  -7  -4   7    0.12    0.42 
  -7  -4   7   -0.16    0.64 
   7   4  -7    0.38    0.63 
  -6  -4   7    6.25    0.93 
  -6  -4   7    4.25    0.69 
  -6  -4   7    4.19    0.90 
   6   4  -7    5.15    0.84 
  -5  -4   7    4.55    0.69 
   5   4  -7    5.16    0.88 
  -4  -4   7    2.81    0.84 
  -4  -4   7    2.53    0.80 
  -4  -4   7    2.94    0.55 
   4   4  -7    2.09    0.71 
  -3  -4   7    2.15    0.79 
  -3  -4   7    0.97    0.81 
  -3  -4   7    0.03    0.45 
   3   4  -7    1.41    0.63 
  -2  -4   7    2.04    0.89 
  -2  -4   7   -0.37    0.44 
  -2  -4   7    0.52    0.83 
   2   4  -7    1.35    0.64 
  -1  -4   7    6.75    0.88 
  -1  -4   7    5.49    1.19 
   1  -4  -7    7.22    0.78 
  -1  -4   7    6.85    1.23 
   1   4  -7    6.26    1.04 
   0  -4   7    2.96    0.67 
   0  -4  -7    4.69    0.58 
   0  -4   7    3.93    1.09 
   0   4  -7    3.34    1.21 
   1  -4   7    6.10    1.42 
  -1  -4  -7    6.77    0.70 
   1  -4   7    5.14    1.42 
   1  -4   7    5.05    0.84 
   1   4   7    6.32    0.77 
  -1   4  -7    4.65    0.94 
  -2  -4  -7    0.50    0.95 
   2  -4   7    3.10    1.08 
   2  -4   7    2.99    1.04 
  -2  -4  -7    2.64    0.41 
   2  -4   7    2.74    0.71 
  -2   4  -7    2.55    0.75 
   2   4   7    2.70    0.46 
  -3  -4  -7    0.56    0.27 
   3  -4   7    0.02    0.50 
   3  -4   7   -0.07    0.93 
  -3  -4  -7    0.35    0.69 
   3  -4   7    0.78    1.01 
   3   4   7   -0.14    0.30 
  -3   4  -7    0.14    0.79 
   4  -4   7    5.61    0.80 
   4  -4   7    3.89    1.15 
   4  -4   7    4.65    1.12 
  -4   4  -7    4.27    0.85 
   5  -4   7   10.78    1.58 
  -5  -4  -7   11.20    1.28 
   5   4   7   12.75    1.25 
   6  -4   7    0.69    0.94 
  -6  -4  -7   -0.31    0.29 
   6  -4   7    0.73    0.82 
  -6  -4  -7    0.05    0.53 
   6   4   7    0.19    0.31 
  -6   4  -7   -0.10    0.63 
   7  -4   7    2.17    0.86 
  -7  -4  -7    2.16    0.38 
   7  -4   7    0.69    0.96 
   7   4   7    2.11    0.34 
   8  -4   7    2.27    0.80 
   8  -4   7    1.05    0.91 
  -9  -4  -7    0.99    0.37 
   9  -4   7   -0.56    0.69 
   9  -4   7    0.62    0.44 
   9  -4   7   -0.08    0.59 
  -9  -4  -7    0.36    0.35 
   9   4   7    0.28    0.26 
  10  -4   7   -0.07    0.30 
 -10  -4  -7   -0.40    0.30 
  10  -4   7   -0.06    0.48 
  10  -4   7    0.06    0.45 
  10   4   7    0.19    0.24 
  11  -4   7    0.26    0.40 
  11  -4   7   -0.36    0.60 
  11  -4   7    0.04    0.29 
  11   4   7   -0.23    0.23 
  13   5  -7    0.30    0.26 
 -12  -5   7    0.52    0.48 
  12   5  -7    0.49    0.37 
 -11  -5   7   -0.30    0.48 
  11   5  -7    0.66    0.30 
 -10  -5   7    0.09    0.41 
 -10  -5   7    1.81    0.62 
  10   5  -7    0.51    0.36 
  -9  -5   7    0.53    0.39 
  -9  -5   7    1.22    0.62 
   9   5  -7    0.71    0.54 
  -8  -5   7    0.52    0.38 
  -8  -5   7    0.78    0.60 
   8   5  -7    0.38    0.49 
  -7  -5   7    2.71    0.54 
  -7  -5   7    1.30    0.46 
  -7  -5   7    2.82    0.66 
   7   5  -7    1.42    0.57 
  -6  -5   7   -0.61    0.60 
  -6  -5   7    0.10    0.41 
  -6  -5   7   -1.30    0.59 
   6   5  -7    0.29    0.50 
  -5  -5   7    6.46    1.00 
  -5  -5   7    6.46    1.02 
  -5  -5   7    5.88    0.83 
   5   5  -7    6.67    0.91 
  -4  -5   7   -0.20    0.67 
  -4  -5   7   -0.03    0.65 
   4   5  -7   -0.40    0.46 
  -3  -5   7    0.26    0.71 
  -3  -5   7   -0.08    0.66 
   3   5  -7    0.20    0.49 
  -2  -5   7    2.05    0.76 
  -2  -5   7    2.79    0.84 
   2   5  -7    2.51    0.69 
  -1  -5   7    1.98    0.58 
  -1  -5   7    0.18    0.79 
   1  -5  -7    1.67    0.36 
  -1  -5   7    1.29    0.85 
   1   5  -7    0.72    0.62 
   0  -5   7    0.15    0.85 
   0  -5   7    0.16    0.78 
   0  -5  -7    0.18    0.38 
   0  -5   7    0.24    0.52 
   0   5  -7    1.00    0.48 
  -1  -5  -7   -0.13    0.29 
   1  -5   7    0.69    0.64 
   1  -5   7    0.44    0.49 
   1  -5   7    0.13    0.82 
  -1  -5  -7    0.13    0.81 
  -1   5  -7    1.16    0.54 
   2  -5   7    0.74    0.96 
  -2  -5  -7    1.32    0.34 
   2  -5   7    2.09    0.83 
   2  -5   7    1.67    0.54 
  -3  -5  -7   -0.20    0.24 
   3  -5   7    0.72    1.13 
   3  -5   7    0.18    0.50 
   3  -5   7   -0.05    0.84 
  -3  -5  -7    0.02    0.63 
  -4  -5  -7   -0.15    0.58 
   4  -5   7    1.11    0.99 
  -4  -5  -7    1.26    0.31 
   4  -5   7    1.85    0.54 
  -5  -5  -7    0.39    0.29 
  -5  -5  -7   -0.23    0.54 
   5  -5   7    0.81    0.97 
   5  -5   7    0.62    0.51 
   5   5   7    0.89    0.30 
   6  -5   7    6.09    0.85 
   7  -5   7    1.70    0.55 
  -7  -5  -7    2.40    0.40 
   7  -5   7    1.50    0.90 
  -8  -5  -7    0.40    0.35 
   8  -5   7    0.33    0.35 
  -8  -5  -7    0.07    0.22 
   8   5   7    0.85    0.25 
  -9  -6   7    1.48    0.48 
  -9  -6   7    1.58    0.48 
   9   6  -7    2.35    0.36 
  -8  -6   7    0.91    0.43 
   8   6  -7    0.82    0.31 
  -7  -6   7    0.12    0.50 
  -7  -6   7   -0.09    0.44 
   7   6  -7    0.05    0.30 
  -6  -6   7    4.52    0.58 
  -6  -6   7    3.28    0.49 
   6   6  -7    3.44    0.50 
  -5  -6   7    0.29    0.36 
  -5  -6   7   -0.56    0.44 
   5   6  -7    0.25    0.41 
  -4  -6   7   -0.12    0.52 
  -4  -6   7    0.31    0.39 
  -4  -6   7   -0.05    0.49 
  -3  -6   7   -0.03    0.39 
  -3  -6   7    0.24    0.29 
  -3  -6   7    0.19    0.38 
   2  -6  -7    0.03    0.34 
  -2  -6   7    0.43    0.58 
  -2  -6   7    0.26    0.42 
  -2  -6   7    0.41    0.55 
  -1  -6   7    1.13    0.62 
  -1  -6   7    0.70    0.62 
   1  -6  -7    0.34    0.41 
  -1  -6   7    0.84    0.44 
   0  -6  -7    0.68    0.33 
   0  -6   7    0.19    0.46 
   0  -6   7    0.99    0.51 
   0  -6  -7    0.97    0.69 
   0  -6   7    0.38    0.45 
   1  -6   7    0.38    0.35 
   1  -6   7   -0.26    0.59 
  -1  -6  -7    0.16    0.33 
  -1  -6  -7   -0.06    0.41 
   1  -6   7   -0.05    0.71 
   2  -6   7   -0.92    0.60 
  -2  -6  -7    0.09    0.39 
  -2  -6  -7   -1.10    0.48 
   2  -6   7    1.18    0.41 
   2  -6   7    0.40    0.76 
   3  -6   7    0.44    0.46 
   3  -6   7   -0.25    0.48 
  -3  -6  -7   -0.06    0.33 
  -3  -6  -7    0.07    0.27 
   4  -6   7    0.37    0.44 
  -4  -6  -7   -0.13    0.29 
  -4  -6  -7   -0.47    0.26 
   4  -6   7   -0.20    0.51 
   5  -6   7    2.71    0.63 
  19   0  -8   -0.47    0.35 
  19   0  -8   -0.43    0.36 
  19   0  -8    0.08    0.27 
  18   0  -8    1.17    0.50 
  18   0  -8    0.77    0.58 
  18   0  -8    0.93    0.48 
  17   0  -8    0.47    0.86 
  17   0  -8    0.08    0.46 
  17   0  -8    0.15    0.49 
  16   0  -8    1.42    0.74 
  16   0  -8    1.16    0.69 
  16   0  -8    2.08    0.52 
  15   0  -8   -0.08    0.72 
  15   0  -8   -0.08    0.64 
  15   0  -8   -0.06    0.50 
  14   0  -8    7.82    1.16 
  14   0  -8    6.99    0.97 
  14   0  -8    7.46    1.01 
  13   0  -8    0.25    0.42 
  13   0  -8   -0.18    0.79 
  13   0  -8   -0.68    0.74 
  12   0  -8    8.68    1.00 
  12   0  -8    8.22    1.24 
 -12   0   8    8.04    1.00 
  12   0  -8    7.15    1.33 
 -11   0   8   -0.20    0.43 
  11   0  -8    1.01    0.83 
  11   0  -8   -0.61    0.40 
  11   0  -8   -0.74    0.97 
 -10   0   8   11.26    1.34 
  10   0  -8   12.77    1.32 
   9   0  -8    0.55    0.40 
   9   0  -8    0.75    1.02 
   8   0  -8   16.96    2.35 
   8   0  -8   19.22    2.32 
   8   0  -8   22.87    2.08 
   7   0  -8    0.05    0.37 
   7   0  -8    0.58    0.60 
  -7   0   8   -0.73    0.96 
   7   0  -8    0.85    0.70 
  -6   0   8    0.05    0.80 
   6   0  -8   -0.02    0.72 
   6   0  -8    0.12    0.63 
   5   0  -8    0.65    0.61 
   5   0  -8    0.19    0.72 
   4   0  -8   47.74    5.08 
   4   0  -8   52.64    5.14 
   3   0  -8    0.82    0.81 
   3   0  -8    0.47    0.66 
   2   0  -8   39.13    4.05 
  -1   0   8   -0.91    0.94 
   1   0  -8    0.66    0.50 
   0   0   8   40.03    4.08 
   0   0  -8   35.03    3.92 
  -1   0  -8    0.89    0.97 
  -1   0  -8   -0.31    0.33 
   1   0   8   -1.25    0.93 
   2   0   8    6.47    0.87 
   2   0   8    6.22    1.88 
  -2   0  -8    6.37    0.77 
   3   0   8    0.08    0.43 
  -3   0  -8    1.15    1.54 
  -3   0  -8    0.27    0.37 
  -4   0  -8    1.59    0.49 
   4   0   8    2.47    0.51 
  -4   0  -8    3.33    1.53 
   5   0   8    0.52    0.41 
  -5   0  -8   -0.35    0.59 
  -5   0  -8    0.47    0.61 
   5   0   8   -0.11    0.77 
   5   0   8   -0.55    0.57 
   5   0   8   -1.07    0.78 
   6   0   8    5.24    0.75 
   6   0   8    5.93    0.85 
   6   0   8    3.44    0.79 
   6   0   8    7.49    1.04 
   7   0   8   -0.54    0.73 
   7   0   8   -0.13    0.43 
   7   0   8   -0.19    0.71 
   7   0   8   -0.57    0.53 
   8   0   8    8.60    1.09 
   8   0   8    7.05    1.06 
   8   0   8    9.74    1.04 
   9   0   8    0.09    0.49 
   9   0   8   -0.56    0.48 
  -9   0  -8   -0.81    0.66 
  -9   0  -8    0.41    0.83 
   9   0   8   -0.09    0.46 
   9   0   8    0.04    0.51 
  10   0   8    1.58    0.73 
  10   0   8    0.50    0.63 
  10   0   8    0.90    0.66 
  10   0   8    1.04    0.51 
 -10   0  -8    0.81    0.65 
  11   0   8    0.00    0.46 
  11   0   8   -0.74    0.61 
  11   0   8    0.34    0.60 
  11   0   8    0.88    0.77 
 -11   0  -8   -0.01    0.58 
 -12   0  -8    1.51    0.57 
  12   0   8    0.98    0.56 
  12   0   8    1.14    0.55 
  13   0   8    0.32    0.42 
 -13   0  -8   -0.01    0.42 
 -14   0  -8    0.98    0.39 
  14   0   8    0.20    0.39 
  19  -1  -8    0.70    0.32 
  19  -1  -8    0.51    0.50 
  19  -1  -8   -0.55    0.45 
  19   1  -8   -0.05    0.70 
  19   1  -8    0.07    0.39 
  19   1  -8    0.07    0.36 
  18  -1  -8    0.37    0.35 
  18  -1  -8    0.28    0.67 
  18  -1  -8    0.60    0.51 
  18   1  -8    1.31    0.56 
  18   1  -8    1.11    0.57 
  18   1  -8    1.07    0.43 
  17  -1  -8    0.39    0.54 
  17  -1  -8    0.01    0.45 
  17  -1  -8    0.13    0.63 
  17   1  -8   -0.27    0.89 
  17   1  -8   -0.29    0.52 
  17   1  -8   -0.73    0.90 
  16  -1  -8   -0.77    0.81 
  16  -1  -8   -0.36    0.68 
  16  -1  -8    0.49    0.45 
  16   1  -8   -0.13    0.58 
  16   1  -8   -0.19    0.46 
  16   1  -8   -0.29    0.51 
  15  -1  -8    1.24    0.79 
  15  -1  -8    1.52    0.87 
  15   1  -8    0.54    0.72 
  15   1  -8    0.36    0.69 
  15   1  -8    0.88    0.64 
  14  -1  -8    8.09    1.07 
  14  -1  -8    8.97    1.36 
  14  -1  -8    8.43    1.38 
  14   1  -8    9.82    1.25 
  14   1  -8    9.31    1.26 
  14   1  -8    9.77    1.14 
 -13  -1   8    3.58    0.64 
  13  -1  -8    3.51    1.21 
  13  -1  -8    2.49    1.15 
  13  -1  -8    2.41    0.59 
  13   1  -8    3.11    0.62 
  13   1  -8    3.44    0.78 
  13   1  -8    3.49    0.81 
 -12  -1   8    2.97    0.53 
  12  -1  -8    3.20    0.59 
  12   1  -8    3.00    0.59 
  12   1  -8    3.02    0.79 
  12   1  -8    3.39    0.81 
 -11  -1   8    2.52    0.63 
  11  -1  -8    3.23    0.72 
  11   1  -8    3.94    0.82 
  11   1  -8    2.23    0.53 
  11   1  -8    2.90    0.77 
  10  -1  -8    0.53    0.46 
 -10  -1   8    0.53    0.56 
  10   1  -8    0.72    0.72 
  10   1  -8    0.77    0.41 
  10   1  -8   -0.85    0.73 
 -10   1   8    0.54    0.63 
   9  -1  -8    4.72    0.81 
   9  -1  -8    3.78    1.07 
   9   1  -8    5.76    0.71 
   9   1  -8    7.12    2.29 
   8  -1  -8    0.38    0.73 
   8   1  -8    2.69    1.67 
   8   1  -8   -0.26    0.78 
   8   1  -8    0.49    0.36 
   7  -1  -8    6.76    1.07 
   7  -1  -8    7.56    1.29 
   7   1  -8    8.10    1.48 
   7   1  -8    9.07    0.95 
   7   1  -8    8.69    1.51 
   6  -1  -8    2.79    0.77 
  -6  -1   8    2.78    1.30 
   6  -1  -8    2.48    0.56 
   6   1  -8    1.73    0.89 
   6   1  -8    3.68    0.98 
   6   1  -8    2.13    0.39 
   5  -1  -8    1.98    0.60 
  -5  -1   8    2.81    1.19 
   5  -1  -8    1.22    0.53 
   5   1  -8    2.01    0.85 
   5   1  -8    1.62    0.43 
   5   1  -8   -0.34    0.74 
   4  -1  -8   25.48    2.66 
   4  -1  -8   27.04    2.70 
  -4  -1   8   24.55    2.96 
   4   1  -8   22.84    2.69 
   4   1  -8   25.08    2.80 
  -3  -1   8  146.69   14.08 
   3  -1  -8  153.98   13.95 
   3   1  -8  141.09   14.06 
   3   1  -8  124.82   13.97 
  -2  -1   8   56.96    5.74 
   2  -1  -8   61.47    5.57 
   2   1  -8   52.07    5.64 
   2   1  -8   49.06    5.60 
   1  -1  -8    5.13    0.96 
  -1  -1   8    2.43    1.29 
   1   1  -8    3.22    0.82 
  -1   1   8    5.18    1.14 
   0  -1  -8    5.12    0.62 
   0  -1  -8    6.56    1.16 
   0  -1   8    4.38    1.54 
   0   1  -8    6.28    1.22 
   1  -1   8   63.58    6.16 
  -1  -1  -8   58.59    6.11 
  -1  -1  -8   70.44    6.47 
   1  -1   8   61.18    6.51 
  -1   1  -8   59.53    6.44 
   2  -1   8   16.43    1.67 
  -2  -1  -8   15.89    1.59 
  -2  -1  -8   17.91    2.39 
   2  -1   8   13.36    2.65 
  -2   1  -8   12.56    2.38 
   3  -1   8    0.71    0.41 
   3  -1   8    4.80    2.59 
  -3  -1  -8    1.94    2.04 
  -3   1  -8    2.18    1.36 
   4  -1   8   12.30    1.35 
   4  -1   8   11.55    1.63 
  -4  -1  -8   14.29    1.37 
  -4  -1  -8   13.48    1.28 
   4  -1   8   10.97    1.49 
  -4   1  -8   11.32    2.87 
   4   1   8   10.92    1.40 
  -4   1  -8   10.58    1.51 
   5  -1   8   12.50    1.55 
  -5  -1  -8   11.48    1.22 
   5  -1   8   11.71    1.29 
   5  -1   8   11.76    1.43 
  -5  -1  -8   12.66    1.30 
   5   1   8   11.65    1.35 
  -5   1  -8   11.04    1.57 
   5   1   8   11.20    1.45 
  -5   1  -8   10.02    1.76 
   6  -1   8    4.30    0.61 
   6  -1   8    3.45    0.86 
  -6  -1  -8    2.61    0.58 
   6  -1   8    4.17    0.74 
  -6  -1  -8    2.73    0.49 
  -6   1  -8    4.56    0.88 
   6   1   8    3.24    0.66 
   6   1   8    3.50    0.78 
   7  -1   8    0.45    0.64 
  -7  -1  -8    0.61    0.53 
   7  -1   8    0.00    0.41 
  -7  -1  -8   -0.46    0.39 
   7  -1   8    0.42    1.19 
   7   1   8    0.06    0.60 
  -7   1  -8    0.18    0.49 
   7   1   8   -0.36    0.51 
   7   1   8   -0.02    0.73 
   8  -1   8    1.30    0.74 
  -8  -1  -8    0.80    0.49 
   8  -1   8    1.87    0.58 
   8  -1   8    1.31    0.48 
  -8   1  -8    0.72    0.71 
   8   1   8    2.03    0.63 
   8   1   8    1.24    0.72 
   8   1   8    1.28    0.56 
   9  -1   8    3.37    0.67 
   9  -1   8    2.79    0.57 
   9   1   8    2.87    0.66 
   9   1   8    3.06    0.75 
   9   1   8    2.64    0.52 
  -9   1  -8    2.32    0.74 
  10  -1   8    0.90    0.49 
  10  -1   8    0.97    0.52 
  10  -1   8    0.33    0.46 
  10   1   8    0.00    0.34 
 -10   1  -8    0.43    0.59 
  10   1   8   -0.13    0.63 
  11  -1   8    7.74    0.96 
  11  -1   8    7.15    0.98 
  11  -1   8    7.11    1.07 
 -11   1  -8    7.32    1.05 
  11   1   8    9.04    0.96 
  11   1   8    7.40    1.19 
 -12  -1  -8    0.13    0.58 
  12  -1   8   -0.11    0.31 
  12  -1   8    0.00    0.40 
  12  -1   8    0.75    0.53 
 -12   1  -8    0.35    0.33 
  12   1   8    1.10    0.53 
  12   1   8    0.39    0.33 
 -13  -1  -8    0.47    0.52 
  13  -1   8    0.20    0.34 
  13  -1   8    0.75    0.31 
  13   1   8    0.90    0.45 
 -13   1  -8    0.01    0.38 
  13   1   8    0.50    0.34 
  14  -1   8    1.58    0.45 
 -14  -1  -8    1.67    0.51 
  14   1   8    1.81    0.46 
  14   1   8    1.12    0.42 
 -14   1  -8    1.78    0.37 
  18  -2  -8    2.63    0.45 
  18  -2  -8    2.04    0.60 
  18   2  -8    1.07    0.68 
  18   2  -8    2.33    0.45 
  17  -2  -8    0.75    0.50 
  17  -2  -8    0.76    0.64 
  17   2  -8    1.82    0.47 
  17   2  -8    1.50    0.50 
  16  -2  -8    2.76    0.59 
  16  -2  -8    4.03    0.93 
  16   2  -8    3.44    0.85 
  16   2  -8    2.84    0.83 
  16   2  -8    2.82    0.87 
  15  -2  -8    2.71    1.40 
  15  -2  -8    2.86    0.56 
  15   2  -8    1.07    0.59 
  15   2  -8    2.53    0.77 
  15   2  -8    1.65    0.88 
  14  -2  -8    1.07    0.54 
  14   2  -8    0.96    0.61 
  14   2  -8    0.85    1.08 
  14   2  -8    1.10    0.73 
  14   2  -8    0.65    0.62 
 -13  -2   8    1.09    0.65 
  13  -2  -8    2.65    0.68 
  13   2  -8    1.38    0.65 
  13   2  -8    1.88    0.72 
  13   2  -8    2.68    0.82 
  13   2  -8    1.24    0.60 
  12  -2  -8    0.31    0.53 
 -12  -2   8    0.84    0.62 
  12   2  -8   -0.41    0.50 
  12   2  -8   -0.76    1.03 
  12   2  -8    0.04    0.60 
  12   2  -8   -1.21    0.64 
 -11  -2   8    2.64    0.55 
  11   2  -8    0.63    1.07 
  11   2  -8    1.68    0.59 
  11   2  -8    2.92    0.72 
  11   2  -8    1.84    0.70 
 -10  -2   8    0.27    0.46 
 -10  -2   8   -0.31    0.78 
  10   2  -8    0.08    0.48 
  10   2  -8    0.35    0.60 
  10   2  -8   -0.64    0.72 
  10   2  -8    0.79    0.63 
  -9  -2   8    3.17    0.87 
  -9  -2   8    4.06    0.80 
  -9  -2   8    1.86    0.98 
   9   2  -8    3.56    1.18 
   9   2  -8    2.64    0.79 
   9   2  -8    4.23    0.80 
   9   2  -8    4.74    0.79 
  -8  -2   8    0.99    0.43 
  -8  -2   8    0.97    0.68 
  -8  -2   8    1.85    0.86 
  -8  -2   8    0.92    0.71 
   8   2  -8    0.93    0.51 
   8   2  -8    2.71    0.71 
   8   2  -8   -0.50    0.70 
  -7  -2   8   22.92    2.41 
   7   2  -8   18.19    3.21 
   7   2  -8   26.87    2.46 
  -6  -2   8    0.57    0.40 
   6   2  -8    2.32    1.42 
   6   2  -8    1.12    0.51 
  -5  -2   8   11.94    2.37 
  -5  -2   8   10.79    1.14 
   5   2  -8    9.08    1.24 
   4  -2  -8   22.03    2.00 
  -4  -2   8   19.91    1.96 
  -4  -2   8   17.78    2.62 
   4  -2  -8   17.70    1.99 
   4   2  -8   13.53    2.47 
  -3  -2   8   31.66    4.16 
  -3  -2   8   35.69    3.41 
   3  -2  -8   36.76    3.50 
   3   2  -8   28.88    3.79 
   2  -2  -8   19.86    1.98 
  -2  -2   8   15.83    2.46 
  -2  -2   8   15.79    1.71 
  -2   2   8   15.14    2.09 
   2   2  -8   13.83    2.30 
   1  -2  -8   47.36    4.25 
  -1  -2   8   37.40    3.97 
   1  -2  -8   41.61    3.93 
  -1  -2   8   37.12    4.49 
   1   2  -8   34.58    4.41 
   0  -2   8    9.91    2.65 
   0  -2   8   12.41    1.25 
   0  -2  -8   14.08    1.94 
   0  -2  -8   10.37    1.15 
   0   2  -8   10.52    1.74 
   1  -2   8   21.62    4.06 
   1  -2   8   23.39    2.55 
  -1  -2  -8   26.67    2.48 
   2  -2   8    1.44    0.45 
   2  -2   8    0.17    1.12 
  -2  -2  -8    0.54    0.24 
  -2   2  -8    0.83    0.59 
   2   2   8    0.50    0.42 
  -3  -2  -8    3.23    0.67 
  -3  -2  -8    2.22    0.35 
   3  -2   8    1.30    0.66 
   3  -2   8    1.21    0.99 
   3  -2   8    1.91    0.50 
  -3   2  -8    2.18    0.85 
   3   2   8    2.61    0.49 
   4  -2   8    1.06    0.58 
   4  -2   8    0.91    0.46 
  -4  -2  -8    1.64    0.31 
  -4  -2  -8    2.39    0.57 
   4  -2   8    0.95    0.89 
  -4   2  -8    1.22    0.79 
   4   2   8    2.18    0.44 
   5  -2   8    2.22    0.56 
  -5  -2  -8    3.13    0.42 
  -5  -2  -8    3.03    0.58 
   5  -2   8    2.27    0.90 
   5  -2   8    2.66    0.82 
  -5   2  -8    2.01    0.82 
   5   2   8    3.49    0.53 
   6  -2   8    0.62    0.47 
  -6  -2  -8    1.46    0.32 
   6  -2   8    1.50    1.01 
   6   2   8    2.48    0.97 
  -7  -2  -8    0.99    0.44 
   7  -2   8    0.06    0.79 
   7  -2   8    1.59    0.68 
   7  -2   8    0.99    0.36 
  -7  -2  -8    1.43    0.35 
   7   2   8    2.68    0.89 
  -7   2  -8    0.53    0.73 
   7   2   8    1.36    0.35 
  -8  -2  -8    0.60    0.39 
   8  -2   8   -0.01    0.47 
   8  -2   8    0.23    0.73 
  -8  -2  -8    1.17    0.39 
   8  -2   8    0.55    0.44 
   8   2   8    0.64    0.41 
  -8   2  -8   -0.46    0.67 
   8   2   8    1.93    0.97 
   9  -2   8    1.40    0.71 
   9  -2   8    1.97    0.42 
  -9  -2  -8    1.48    0.53 
   9  -2   8    1.55    0.61 
  -9   2  -8    1.22    0.65 
   9   2   8    2.87    0.76 
  10  -2   8    2.25    0.73 
  10  -2   8    1.80    0.49 
  10  -2   8    2.31    0.51 
  10   2   8    4.39    1.07 
 -10   2  -8    3.24    0.68 
  11  -2   8    1.43    0.46 
  11  -2   8    0.97    0.50 
  11  -2   8    0.50    0.44 
 -11   2  -8    1.81    0.60 
  11   2   8    1.32    0.42 
  11   2   8    1.51    0.67 
  12  -2   8    0.37    0.46 
  12  -2   8    0.26    0.44 
 -12  -2  -8    0.38    0.48 
  12  -2   8    0.08    0.38 
 -12   2  -8   -0.02    0.39 
  12   2   8    0.21    0.37 
  13  -2   8    5.71    0.65 
  13  -2   8    5.72    0.75 
 -13   2  -8    5.59    0.69 
  17  -3  -8    0.10    0.62 
  17   3  -8    0.82    0.51 
  17   3  -8   -0.01    0.38 
  16  -3  -8    1.88    0.87 
  16   3  -8    2.15    0.51 
  16   3  -8    1.28    0.52 
  15  -3  -8    3.16    0.71 
  15   3  -8    3.10    0.85 
  15   3  -8    2.84    0.83 
  14   3  -8    1.32    0.75 
  14   3  -8    0.76    0.76 
  13   3  -8    3.10    0.67 
  13   3  -8    3.57    0.85 
 -12  -3   8    1.08    0.69 
  12   3  -8    0.15    0.73 
  12   3  -8    0.64    0.72 
 -11  -3   8    0.89    0.77 
 -11  -3   8    0.94    0.83 
  11   3  -8    1.39    0.77 
  11   3  -8   -0.96    0.77 
 -10  -3   8    2.26    0.68 
 -10  -3   8    1.01    0.48 
 -10  -3   8    0.90    0.66 
  10   3  -8    0.71    0.74 
  10   3  -8    1.44    0.59 
  -9  -3   8   -0.06    0.40 
  -9  -3   8    0.51    0.62 
  -9  -3   8   -0.33    0.62 
  -9  -3   8    0.62    0.92 
   9   3  -8    0.29    0.56 
  -8  -3   8    4.09    0.77 
  -8  -3   8    3.78    1.13 
  -8  -3   8    2.18    0.59 
  -8  -3   8    2.92    0.72 
   8   3  -8    1.98    0.83 
   8   3  -8    3.38    0.87 
  -7  -3   8    1.40    0.44 
  -7  -3   8    0.65    1.23 
  -7  -3   8    1.53    0.68 
  -7  -3   8    1.35    0.63 
   7   3  -8    2.52    0.81 
   7   3  -8    0.44    0.99 
  -6  -3   8    0.01    0.63 
  -6  -3   8    0.80    0.41 
  -6  -3   8    0.47    0.69 
   6   3  -8    0.77    0.87 
   6   3  -8   -0.49    0.76 
  -5  -3   8    0.97    0.73 
  -5  -3   8    0.22    0.67 
  -5  -3   8    0.16    0.40 
   5   3  -8   -0.28    0.77 
   5   3  -8    1.65    0.94 
  -4  -3   8   -0.02    0.39 
  -4  -3   8   -0.74    0.74 
  -4  -3   8    0.72    0.74 
   4   3  -8   -0.22    0.53 
  -3  -3   8    2.90    0.89 
  -3  -3   8    3.01    0.56 
  -3  -3   8    3.51    0.91 
   3   3  -8    2.48    0.84 
  -2  -3   8    5.27    1.11 
  -2  -3   8    6.46    1.14 
  -2  -3   8    5.83    0.76 
   2   3  -8    5.03    1.02 
   1  -3  -8    2.57    0.40 
  -1  -3   8    2.75    0.96 
  -1  -3   8    2.94    0.55 
  -1  -3   8    2.47    0.96 
   1   3  -8    3.12    0.81 
  -1   3   8    1.81    0.63 
   0  -3   8    1.88    0.56 
   0  -3   8    2.03    0.98 
   0  -3   8    3.61    1.01 
   0  -3  -8    2.88    0.42 
   0   3   8    3.35    0.52 
   0   3  -8    3.80    0.85 
   1  -3   8    3.49    0.65 
   1  -3   8    2.30    1.02 
   1  -3   8    4.85    1.05 
  -1  -3  -8    4.45    0.50 
   1   3   8    3.79    0.60 
  -1   3  -8    3.24    0.88 
   2  -3   8    1.57    0.96 
  -2  -3  -8    1.21    0.86 
   2  -3   8    3.87    1.02 
  -2  -3  -8    3.02    0.41 
   2   3   8    3.07    0.52 
  -2   3  -8    2.66    0.84 
  -3  -3  -8    0.70    0.24 
  -3  -3  -8   -0.73    0.62 
   3  -3   8   -0.19    0.85 
   3  -3   8   -0.80    0.92 
   3  -3   8   -0.06    0.49 
   3   3   8    0.41    0.35 
  -3   3  -8    0.13    0.77 
   4  -3   8    5.47    1.01 
   4  -3   8    4.28    1.43 
  -4  -3  -8    8.91    0.83 
   4  -3   8    6.16    1.26 
   4   3   8    8.07    0.89 
  -4   3  -8    7.32    1.21 
   5  -3   8    4.41    0.98 
   5  -3   8    5.19    1.10 
   5  -3   8    5.42    0.78 
  -5  -3  -8    3.17    0.74 
  -5   3  -8    4.95    0.99 
  -6  -3  -8    0.28    0.29 
  -6  -3  -8   -0.66    0.46 
   6  -3   8   -0.15    0.68 
   6  -3   8   -0.15    0.47 
   6  -3   8   -1.30    0.86 
  -6   3  -8    0.43    0.73 
   6   3   8    0.36    0.35 
   7  -3   8    2.68    0.93 
   7  -3   8    1.53    0.89 
  -7  -3  -8    4.29    0.65 
   7  -3   8    3.03    0.80 
   7   3   8    3.53    0.53 
  -7   3  -8    2.68    0.82 
   8  -3   8    0.91    0.49 
   8  -3   8   -0.25    0.61 
   8  -3   8    0.41    0.53 
  -8  -3  -8    0.34    0.34 
  -8  -3  -8   -0.49    0.36 
   8   3   8    0.45    0.26 
  -8   3  -8    0.58    0.63 
   9  -3   8    3.50    0.72 
   9  -3   8    2.34    1.10 
   9  -3   8    2.03    0.45 
  -9  -3  -8    1.91    0.57 
  -9   3  -8    2.30    0.77 
  10  -3   8    1.00    0.46 
 -10  -3  -8    1.28    0.38 
  10  -3   8    1.78    0.53 
  10  -3   8    1.33    0.44 
 -10   3  -8    1.00    0.48 
 -11  -3  -8    1.98    0.76 
  11  -3   8    0.30    0.40 
  11  -3   8    0.74    0.39 
  11   3   8    1.64    0.34 
  12  -3   8   -0.08    0.37 
  12  -3   8   -0.13    0.32 
 -12  -3  -8    2.08    0.72 
  12  -3   8    0.50    0.26 
  12   3   8    0.43    0.22 
  16   4  -8    0.10    0.34 
  14   4  -8   -0.01    0.49 
  13   4  -8    0.01    0.58 
  12   4  -8    2.26    0.56 
 -11  -4   8    6.81    0.91 
 -11  -4   8    4.74    1.31 
  11   4  -8    4.67    0.91 
 -10  -4   8    0.42    0.63 
 -10  -4   8   -1.78    1.02 
  10   4  -8    0.57    0.45 
  -9  -4   8    4.60    0.74 
  -9  -4   8    5.79    0.90 
  -9  -4   8    6.11    0.80 
   9   4  -8    4.60    0.91 
  -8  -4   8    2.77    0.73 
  -8  -4   8    2.36    0.71 
  -8  -4   8    1.86    0.52 
   8   4  -8    2.46    0.74 
  -7  -4   8    3.49    0.78 
  -7  -4   8    3.53    0.60 
  -7  -4   8    3.21    0.78 
   7   4  -8    3.00    0.75 
  -6  -4   8    4.71    0.93 
  -6  -4   8    5.85    0.78 
  -6  -4   8    6.59    1.02 
   6   4  -8    5.56    0.96 
  -5  -4   8    2.67    0.54 
  -5  -4   8    1.96    0.79 
  -5  -4   8    2.72    0.76 
   5   4  -8    2.98    0.72 
  -4  -4   8    4.88    0.80 
  -4  -4   8    6.51    1.05 
  -4  -4   8    6.91    1.10 
   4   4  -8    6.92    1.01 
  -3  -4   8   19.24    2.17 
  -3  -4   8   14.60    1.79 
  -3  -4   8   17.25    1.96 
   3   4  -8   18.28    1.93 
  -2  -4   8   18.20    2.30 
  -2  -4   8   18.89    1.92 
   2   4  -8   16.92    1.94 
  -1  -4   8   16.43    2.03 
  -1  -4   8   15.94    2.40 
  -1  -4   8   19.45    2.21 
   1  -4  -8   22.58    1.98 
   1   4  -8   20.45    2.15 
   0  -4   8   10.11    1.63 
   0  -4  -8   12.90    1.23 
   0  -4   8   10.71    1.35 
   0   4  -8   12.02    1.48 
   1  -4   8    2.14    0.59 
   1  -4   8    2.48    0.92 
   1  -4   8    2.44    0.98 
  -1  -4  -8    1.92    0.36 
  -1   4  -8    1.46    0.73 
   1   4   8    1.48    0.47 
   2  -4   8    8.13    1.32 
   2  -4   8    5.35    1.34 
  -2  -4  -8    9.98    0.93 
   2  -4   8    6.61    1.06 
   2   4   8    9.96    0.98 
  -2   4  -8    6.97    1.26 
  -3  -4  -8    0.12    0.64 
   3  -4   8    1.59    0.64 
  -3  -4  -8    1.41    0.34 
   3  -4   8    2.10    0.56 
   3  -4   8    2.02    0.95 
   3   4   8    2.32    0.43 
  -3   4  -8   -0.51    0.81 
   4  -4   8    0.58    0.60 
   4  -4   8    0.46    0.89 
  -4  -4  -8    1.50    0.41 
   4  -4   8    1.91    0.83 
  -4  -4  -8   -0.74    0.56 
  -4   4  -8    0.91    0.68 
   4   4   8    1.61    0.33 
   5  -4   8    0.17    0.85 
   5  -4   8   -0.29    0.51 
   5  -4   8    0.05    0.54 
  -5  -4  -8   -0.10    0.20 
  -5  -4  -8    0.12    0.50 
   5   4   8   -0.09    0.29 
  -5   4  -8   -0.07    0.61 
  -6  -4  -8    2.17    0.30 
  -6  -4  -8    0.63    0.50 
   6  -4   8    1.61    0.77 
   6  -4   8    1.07    0.39 
   6  -4   8    0.94    0.88 
   6   4   8    1.81    0.37 
  -6   4  -8    1.53    0.71 
   7  -4   8   -0.07    0.84 
  -7  -4  -8   -0.35    0.34 
   7  -4   8   -0.08    0.31 
   7  -4   8   -0.04    0.94 
   7   4   8    0.93    0.35 
   8  -4   8    1.55    0.74 
   8  -4   8    3.14    0.55 
   8  -4   8    2.26    0.53 
   9  -4   8    4.15    0.55 
   9  -4   8    3.43    0.64 
   9  -4   8    4.52    0.71 
 -10  -4  -8    0.06    0.42 
  10  -4   8    0.68    0.30 
  10  -4   8    0.47    0.41 
  10  -4   8   -0.13    0.40 
  10   4   8    0.34    0.17 
  13   5  -8   -0.07    0.34 
  12   5  -8    0.55    0.37 
 -11  -5   8    0.84    0.50 
  11   5  -8    0.48    0.43 
 -10  -5   8    0.65    0.45 
 -10  -5   8    0.97    0.56 
  10   5  -8    0.51    0.34 
  -9  -5   8    1.67    0.45 
  -8  -5   8    0.04    0.39 
  -8  -5   8    0.22    0.59 
   8   5  -8    0.24    0.49 
  -7  -5   8    1.19    0.45 
  -7  -5   8    1.99    0.52 
  -7  -5   8    3.40    0.70 
   7   5  -8    2.35    0.61 
  -6  -5   8    0.44    0.38 
  -6  -5   8    0.13    0.61 
  -6  -5   8    0.66    0.61 
   6   5  -8    0.02    0.52 
  -5  -5   8    1.01    0.68 
  -5  -5   8    1.68    0.50 
  -5  -5   8    0.85    0.45 
   5   5  -8    1.26    0.57 
  -4  -5   8    2.10    0.75 
  -4  -5   8    2.93    0.74 
  -4  -5   8    2.05    0.54 
   4   5  -8    2.65    0.62 
  -3  -5   8    5.06    0.89 
  -3  -5   8    4.50    0.71 
  -3  -5   8    3.95    0.88 
   3   5  -8    4.11    0.74 
  -2  -5   8    0.55    0.50 
  -2  -5   8   -0.39    0.74 
  -2  -5   8   -0.18    0.66 
   2  -5  -8    0.22    0.33 
   2   5  -8   -0.04    0.66 
  -1  -5   8    1.66    0.40 
  -1  -5   8    2.82    0.75 
   1  -5  -8    1.39    0.42 
  -1  -5   8    1.86    0.80 
   1   5  -8    0.87    0.57 
   0  -5   8    0.54    0.52 
   0  -5  -8    0.34    0.36 
   0  -5   8    0.62    0.48 
   0  -5   8    1.47    0.59 
   0   5  -8    0.51    0.50 
   1  -5   8    3.89    0.99 
   1  -5   8    3.25    0.66 
  -1  -5  -8    4.23    0.52 
   1  -5   8    6.19    0.97 
  -1   5  -8    2.99    0.71 
  -2  -5  -8    0.96    0.28 
   2  -5   8    0.67    0.76 
   2  -5   8    1.54    0.47 
   2  -5   8    0.30    0.92 
  -2  -5  -8    0.29    0.67 
  -3  -5  -8    1.01    0.29 
   3  -5   8    1.84    1.14 
   3  -5   8    0.70    0.50 
   3  -5   8    0.83    0.92 
  -4  -5  -8    0.59    0.28 
   4  -5   8    0.99    0.38 
  -4  -5  -8   -0.26    0.52 
   4  -5   8    0.58    0.63 
   4  -5   8    1.88    0.74 
   5  -5   8    0.76    0.46 
   5  -5   8    1.50    0.81 
   5  -5   8    0.67    0.63 
  -5  -5  -8   -0.63    0.40 
  -5  -5  -8    0.29    0.28 
   6  -5   8    1.15    0.51 
   6  -5   8    0.89    0.80 
   6  -5   8    0.89    0.61 
  -6  -5  -8    1.36    0.33 
  -7  -5  -8    0.18    0.31 
   7  -5   8    0.35    0.47 
  -7  -5  -8   -0.02    0.22 
   7  -5   8    0.39    0.82 
   7  -5   8   -0.31    0.51 
   8  -5   8    0.57    0.71 
  -8  -5  -8    0.04    0.29 
   8  -5   8    0.40    0.36 
  -8  -5  -8    0.74    0.41 
   8  -5   8    1.39    0.46 
  -9  -6   8   -0.13    0.29 
   9   6  -8    0.40    0.32 
  -8  -6   8    1.34    0.34 
  -8  -6   8    0.73    0.30 
   8   6  -8    0.70    0.31 
  -7  -6   8    0.20    0.30 
  -7  -6   8   -0.15    0.36 
   7   6  -8    0.22    0.31 
  -6  -6   8    0.03    0.44 
  -6  -6   8    0.04    0.37 
   6   6  -8   -0.04    0.30 
  -5  -6   8    1.05    0.41 
  -5  -6   8    1.18    0.48 
   5   6  -8    0.44    0.42 
  -4  -6   8   -0.76    0.51 
  -4  -6   8    0.18    0.46 
  -4  -6   8    0.21    0.40 
  -3  -6   8    1.24    0.34 
  -3  -6   8    1.01    0.42 
  -3  -6   8    1.33    0.40 
  -2  -6   8    0.29    0.40 
  -2  -6   8    0.66    0.43 
  -2  -6   8    0.58    0.50 
   2  -6  -8   -0.13    0.41 
  -1  -6   8    0.49    0.44 
  -1  -6   8    0.36    0.54 
  -1  -6   8   -0.21    0.41 
   1  -6  -8    0.41    0.30 
   0  -6   8    0.47    0.54 
   0  -6  -8   -0.36    0.28 
   0  -6  -8   -0.17    0.62 
   0  -6   8    0.30    0.63 
   0  -6   8   -0.59    0.30 
  -1  -6  -8    0.28    0.53 
   1  -6   8    0.19    0.48 
   1  -6   8   -0.27    0.33 
  -1  -6  -8    0.10    0.28 
   1  -6   8   -0.33    0.54 
   2  -6   8    0.56    0.86 
  -2  -6  -8    0.44    0.30 
   2  -6   8    0.31    0.34 
   2  -6   8    0.26    0.55 
  -2  -6  -8    1.02    0.48 
   3  -6   8    1.28    0.74 
   3  -6   8    1.53    0.38 
  -3  -6  -8    0.56    0.32 
   3  -6   8    1.94    0.61 
   4  -6   8   -0.30    0.46 
  19   0  -9    0.39    0.42 
  19   0  -9    0.50    0.53 
  19   0  -9    0.46    0.51 
  18   0  -9    0.41    0.47 
  18   0  -9    0.20    0.33 
  18   0  -9    0.23    0.41 
  17   0  -9    1.53    0.50 
  17   0  -9    0.02    0.89 
  17   0  -9    1.57    0.89 
  16   0  -9    0.42    0.70 
  16   0  -9    0.17    0.47 
  16   0  -9   -0.21    0.61 
  15   0  -9    3.02    0.70 
  15   0  -9    4.78    0.91 
  15   0  -9    3.24    0.85 
  14   0  -9    0.32    0.52 
  14   0  -9   -0.32    0.47 
  14   0  -9   -0.37    0.70 
  13   0  -9   -0.42    0.43 
  13   0  -9   -1.30    1.22 
  12   0  -9    1.15    0.80 
  12   0  -9   -0.20    0.87 
  12   0  -9    0.32    0.44 
 -12   0   9   -0.05    0.44 
  11   0  -9    2.37    0.88 
  11   0  -9    2.13    0.49 
 -11   0   9    1.47    0.49 
  11   0  -9    1.41    1.01 
  10   0  -9    0.55    0.42 
 -10   0   9    1.17    0.47 
   9   0  -9    0.11    0.38 
   8   0  -9   -0.04    0.96 
   8   0  -9   -1.30    1.51 
   8   0  -9    0.36    0.38 
   7   0  -9   -0.50    0.84 
   7   0  -9    0.11    1.12 
   7   0  -9   -0.04    0.36 
  -6   0   9    1.85    1.12 
   6   0  -9    0.25    0.58 
   6   0  -9    0.16    0.36 
   6   0  -9    0.36    0.98 
   5   0  -9   40.20    4.04 
  -5   0   9   36.84    4.37 
   5   0  -9   44.79    4.36 
   5   0  -9   41.34    4.26 
   4   0  -9   -0.27    0.34 
   4   0  -9   -0.58    0.99 
   4   0  -9    0.53    0.77 
   3   0  -9    4.03    0.94 
   3   0  -9    3.94    0.57 
   2   0  -9   -0.23    0.79 
  -2   0   9   -0.01    1.17 
   1   0  -9    0.03    0.44 
   1   0  -9   -0.23    0.89 
  -1   0   9   -0.50    0.92 
   0   0   9   -1.15    1.54 
   0   0  -9    0.10    0.32 
   0   0  -9   -0.31    1.05 
  -1   0  -9    5.44    1.26 
  -1   0  -9    5.89    0.72 
   2   0   9    0.87    0.53 
  -2   0  -9    3.20    1.69 
  -2   0  -9    0.37    0.34 
   3   0   9    2.76    1.18 
   3   0   9    2.82    0.66 
  -3   0  -9    2.80    0.80 
  -3   0  -9    2.70    0.50 
  -4   0  -9    0.81    0.58 
   4   0   9    0.77    0.62 
  -4   0  -9   -0.37    0.53 
   4   0   9    0.73    0.79 
  -4   0  -9    0.30    1.05 
   4   0   9    0.25    0.53 
   4   0   9   -0.17    0.44 
  -5   0  -9    5.89    1.02 
   5   0   9    8.37    0.98 
   5   0   9   10.96    1.23 
   5   0   9    8.97    1.06 
  -5   0  -9    9.04    1.23 
  -5   0  -9    6.94    1.00 
   5   0   9    5.44    1.12 
   6   0   9   -0.17    0.73 
  -6   0  -9    0.50    0.65 
   6   0   9   -0.20    0.53 
   6   0   9    0.60    0.49 
  -6   0  -9   -0.11    0.79 
   6   0   9   -0.16    0.54 
   7   0   9    1.35    0.70 
   7   0   9   -2.47    1.02 
   7   0   9    0.54    0.50 
  -7   0  -9    0.52    0.79 
   7   0   9    0.74    0.56 
   8   0   9   -0.10    0.65 
   8   0   9    0.66    0.66 
  -8   0  -9    0.19    0.77 
  -8   0  -9    0.57    0.71 
   8   0   9    0.28    0.50 
   8   0   9    1.18    0.53 
   9   0   9   -0.16    0.44 
  -9   0  -9    0.94    0.68 
  -9   0  -9    0.44    0.93 
   9   0   9    0.64    0.66 
   9   0   9   -0.23    0.48 
  10   0   9    0.82    0.58 
  10   0   9   -0.69    0.48 
 -10   0  -9    0.30    0.45 
  10   0   9    1.24    0.61 
  11   0   9    0.99    0.66 
  11   0   9    0.94    0.60 
 -12   0  -9    0.21    0.47 
  12   0   9   -0.29    0.28 
  13   0   9    0.19    0.39 
 -13   0  -9   -0.02    0.28 
  19  -1  -9    0.18    0.45 
  19  -1  -9   -0.26    0.65 
  19  -1  -9   -0.54    0.48 
  19   1  -9    0.21    0.39 
  19   1  -9    0.26    0.36 
  19   1  -9    0.47    0.67 
  18  -1  -9    1.18    0.47 
  18  -1  -9    0.26    0.33 
  18  -1  -9    0.50    0.49 
  18   1  -9   -0.06    0.40 
  18   1  -9   -0.03    0.40 
  18   1  -9    0.02    0.36 
  17  -1  -9    0.16    0.65 
  17  -1  -9   -0.36    0.43 
  17  -1  -9    0.69    0.77 
  17   1  -9   -0.54    0.50 
  16  -1  -9    7.81    0.91 
  16  -1  -9    5.79    0.98 
  16  -1  -9    5.77    1.10 
  16   1  -9    6.16    1.00 
  16   1  -9    7.04    0.95 
  16   1  -9    7.86    1.09 
  15  -1  -9    0.96    0.80 
  15  -1  -9    2.12    0.86 
  15  -1  -9    0.10    0.81 
  15   1  -9    0.47    0.67 
  15   1  -9    1.25    0.49 
  15   1  -9    0.00    0.62 
  14  -1  -9   -0.16    0.55 
  14  -1  -9    0.67    0.88 
  14  -1  -9    0.23    0.93 
  14   1  -9    0.13    0.53 
  14   1  -9   -0.24    0.65 
  14   1  -9    0.89    0.73 
 -13  -1   9    0.92    0.38 
  13  -1  -9   -0.62    1.09 
  13  -1  -9    1.14    0.48 
  13  -1  -9    1.06    0.97 
  13   1  -9    0.40    0.50 
  13   1  -9   -0.11    0.68 
  13   1  -9   -0.39    0.68 
 -12  -1   9    0.18    0.51 
  12  -1  -9    0.60    0.47 
  12   1  -9   -0.10    0.44 
  12   1  -9    0.83    0.71 
  12   1  -9    0.42    0.69 
 -11  -1   9   17.65    1.85 
  11  -1  -9   17.26    1.85 
  11   1  -9   16.41    1.81 
 -11   1   9   15.74    1.79 
  11   1  -9   17.08    1.94 
  11   1  -9   19.32    1.98 
  10  -1  -9    2.55    0.69 
 -10  -1   9    4.16    0.70 
  10   1  -9    3.52    0.58 
 -10   1   9    3.11    0.67 
  10   1  -9    3.76    0.87 
  10   1  -9    3.48    0.82 
   9  -1  -9    3.86    0.67 
  -9  -1   9    5.16    0.79 
   9  -1  -9    2.81    1.18 
   9   1  -9    3.23    0.93 
   9   1  -9    4.38    0.66 
   9   1  -9    5.10    0.92 
   8  -1  -9    7.61    1.34 
   8  -1  -9    7.82    1.09 
   8   1  -9   10.56    2.44 
   8   1  -9    9.74    1.02 
   7  -1  -9   -0.13    0.74 
   7  -1  -9    0.22    0.63 
   7   1  -9    0.20    1.12 
   7   1  -9    0.33    0.37 
   7   1  -9    0.75    1.72 
   6  -1  -9   45.20    4.59 
   6  -1  -9   48.09    4.57 
   6   1  -9   45.47    4.94 
   6   1  -9   38.59    4.68 
  -6   1   9   44.99    4.58 
   6   1  -9   44.03    4.41 
  -5  -1   9   12.56    2.03 
   5  -1  -9   11.77    1.51 
   5  -1  -9   12.31    1.47 
   5   1  -9    9.14    1.14 
  -5   1   9   10.86    1.59 
   5   1  -9    8.60    1.68 
   5   1  -9   13.75    1.79 
   4  -1  -9    9.74    1.36 
  -4  -1   9    8.19    1.49 
   4  -1  -9    8.77    1.27 
  -4   1   9    8.62    1.48 
   4   1  -9    6.51    1.38 
   4   1  -9    5.58    1.69 
   4   1  -9    7.79    0.95 
  -3  -1   9    3.32    1.10 
   3  -1  -9    1.02    0.78 
  -3   1   9   -0.14    1.01 
   3   1  -9    0.63    1.38 
   3   1  -9    0.83    0.43 
   3   1  -9   -0.17    0.98 
  -2  -1   9    5.52    1.64 
   2  -1  -9    3.27    0.54 
  -2  -1   9    3.34    0.62 
   2  -1  -9    4.40    1.01 
   2   1  -9    3.15    1.16 
   2   1  -9    4.31    0.66 
   2   1  -9    4.44    1.60 
  -2   1   9    3.76    1.33 
   1  -1  -9    2.49    0.44 
   1  -1  -9    4.00    1.11 
  -1  -1   9    3.33    1.22 
  -1  -1   9    3.25    0.57 
   1   1  -9    3.66    0.62 
   1   1  -9    3.91    1.18 
   0  -1   9    8.34    2.17 
   0  -1  -9    7.72    1.50 
   0  -1   9    7.62    0.85 
   0  -1  -9    6.62    0.74 
   0   1  -9    5.62    0.92 
   0   1  -9    4.87    1.54 
  -1  -1  -9   19.63    2.31 
  -1  -1  -9   16.90    1.71 
   1  -1   9   17.24    3.36 
  -1   1  -9   13.64    2.58 
   2  -1   9    0.11    0.44 
  -2  -1  -9    1.12    0.27 
  -2   1  -9    1.87    1.93 
   3  -1   9    2.94    0.78 
   3  -1   9    3.78    0.59 
   3  -1   9    2.62    0.89 
  -3  -1  -9    2.30    0.40 
  -3  -1  -9    2.43    0.47 
  -3   1  -9    1.81    1.01 
  -3   1  -9    2.57    2.59 
  -3   1  -9    3.21    1.41 
   3   1   9    2.28    0.61 
   4  -1   9   -0.01    0.62 
  -4  -1  -9    0.24    0.44 
   4  -1   9   -0.47    0.77 
   4  -1   9    0.04    0.41 
  -4  -1  -9   -0.15    0.26 
   4   1   9    0.25    0.89 
  -4   1  -9   -1.23    1.07 
  -4   1  -9    0.65    0.85 
   4   1   9    0.02    0.51 
   5  -1   9    0.38    0.42 
  -5  -1  -9   -0.04    0.31 
   5  -1   9    1.74    0.73 
   5  -1   9    0.34    0.57 
  -5  -1  -9    0.55    0.42 
   5   1   9   -0.60    0.80 
   5   1   9    0.10    0.52 
  -5   1  -9   -1.02    1.07 
  -5   1  -9   -0.57    0.79 
   6  -1   9    0.33    0.49 
   6  -1   9   -0.37    0.71 
   6  -1   9   -0.46    0.37 
  -6  -1  -9    0.11    0.42 
  -6  -1  -9    0.33    0.42 
  -6   1  -9    0.52    1.13 
  -6   1  -9   -0.90    0.73 
   6   1   9   -0.20    0.36 
   6   1   9   -0.58    0.75 
  -7  -1  -9    0.18    0.44 
   7  -1   9    0.83    0.57 
  -7  -1  -9   -0.07    0.55 
   7  -1   9    0.41    0.44 
   7  -1   9    0.37    0.71 
   7   1   9    1.12    0.73 
   7   1   9    0.26    0.37 
  -7   1  -9    0.69    0.73 
  -8  -1  -9    1.81    0.60 
   8  -1   9   -0.18    0.65 
   8  -1   9    0.55    0.46 
   8  -1   9    0.18    0.54 
   8   1   9    1.27    0.68 
  -8   1  -9    0.37    0.66 
   8   1   9    0.21    0.35 
   9  -1   9   -0.78    0.62 
  -9  -1  -9    0.23    0.53 
   9  -1   9    1.15    0.54 
   9  -1   9    0.12    0.52 
   9   1   9    0.98    0.64 
  -9   1  -9    0.24    0.62 
   9   1   9    0.89    0.47 
  10  -1   9    1.24    0.52 
 -10  -1  -9    2.51    0.80 
  10  -1   9    1.72    0.64 
  10  -1   9    1.96    0.54 
  10   1   9    1.51    0.65 
  10   1   9    1.36    0.52 
 -10   1  -9    1.80    0.63 
 -11  -1  -9   -1.24    0.61 
  11  -1   9   -0.08    0.53 
  11  -1   9   -0.13    0.52 
 -11  -1  -9   -0.47    0.60 
  11  -1   9    0.02    0.46 
  11   1   9   -0.09    0.56 
 -11   1  -9   -0.11    0.53 
  11   1   9   -0.32    0.33 
 -12  -1  -9   -0.22    0.51 
  12  -1   9   -0.30    0.35 
  12  -1   9    0.58    0.29 
  12   1   9   -0.28    0.42 
  12   1   9    0.08    0.33 
 -12   1  -9    0.39    0.38 
  13  -1   9    0.43    0.26 
 -13  -1  -9    0.13    0.33 
  13  -1   9    0.11    0.35 
 -13   1  -9    0.05    0.34 
  13   1   9    0.07    0.44 
  13   1   9    0.70    0.46 
  18  -2  -9    0.75    0.56 
  18  -2  -9    0.13    0.37 
  18   2  -9    1.26    0.58 
  18   2  -9    0.84    0.51 
  17  -2  -9    0.03    0.65 
  17  -2  -9    0.66    0.47 
  17   2  -9    0.55    0.57 
  17   2  -9   -0.43    0.45 
  16  -2  -9   -0.17    0.48 
  16  -2  -9    0.73    0.86 
  16   2  -9    1.07    0.72 
  16   2  -9    0.87    0.70 
  15  -2  -9   -0.50    0.49 
  15   2  -9   -0.36    0.53 
  15   2  -9   -0.07    0.67 
  15   2  -9   -0.04    0.48 
  14  -2  -9    1.55    0.81 
  14   2  -9    2.09    0.75 
  14   2  -9    2.70    1.04 
  14   2  -9    1.75    1.16 
  14   2  -9    2.09    0.67 
 -13  -2   9    2.98    0.60 
  13  -2  -9    2.16    0.64 
  13   2  -9    2.81    0.68 
  13   2  -9    2.97    0.74 
  13   2  -9    4.11    1.22 
  13   2  -9    3.93    0.66 
 -12  -2   9   10.54    1.20 
  12  -2  -9    7.73    1.27 
  12   2  -9   10.70    1.32 
  12   2  -9    7.96    1.21 
  12   2  -9   12.81    1.35 
 -11  -2   9    0.63    0.67 
  11   2  -9    1.31    0.67 
  11   2  -9    1.93    0.71 
  11   2  -9    0.60    0.82 
  11   2  -9    0.48    0.52 
 -10  -2   9    0.32    0.69 
  10   2  -9    0.20    0.63 
  10   2  -9    0.83    0.52 
  10   2  -9   -0.20    1.13 
  10   2  -9    0.70    0.64 
  -9  -2   9    1.25    0.74 
  -9  -2   9    1.39    0.77 
  -9  -2   9    2.69    0.73 
   9   2  -9    1.52    0.66 
   9   2  -9    2.16    0.73 
   9   2  -9    0.12    1.10 
   9   2  -9    0.32    0.53 
  -8  -2   9    3.01    0.74 
  -8  -2   9    3.47    0.67 
  -8  -2   9    3.38    0.84 
  -8  -2   9    3.91    0.83 
   8   2  -9    3.48    0.85 
   8   2  -9    2.46    0.65 
   8   2  -9    6.80    1.29 
   8   2  -9    4.44    0.82 
  -7  -2   9    0.67    0.75 
  -7  -2   9    1.01    0.52 
  -7  -2   9    1.39    0.84 
   7   2  -9    1.13    0.74 
   7   2  -9    1.50    0.75 
   7   2  -9    0.56    0.51 
  -6  -2   9   21.20    2.08 
   6   2  -9   20.71    2.14 
   6   2  -9   15.37    3.00 
   5  -2  -9   25.38    2.36 
  -5  -2   9   23.04    2.31 
   5   2  -9   16.59    2.73 
   4  -2  -9   -0.27    0.92 
  -4  -2   9    0.40    0.40 
   4   2  -9   -0.25    0.60 
   4   2  -9   -0.11    1.07 
  -4   2   9   -0.23    0.97 
  -3  -2   9    7.27    0.78 
   3  -2  -9    4.82    0.68 
  -3  -2   9    5.63    2.10 
   3   2  -9    6.38    1.74 
  -2  -2   9    8.27    2.68 
   2  -2  -9    3.67    0.57 
  -2  -2   9    5.64    0.71 
   2  -2  -9    7.78    1.53 
   2   2  -9    7.61    1.75 
   1  -2  -9   12.68    1.29 
   1  -2  -9   13.58    2.11 
  -1  -2   9   12.18    1.36 
  -1  -2   9   12.36    3.23 
   1   2  -9   10.59    2.23 
   0  -2  -9    0.90    0.26 
   0  -2   9    1.19    1.13 
   0  -2   9    0.99    0.44 
   0  -2   9    2.16    3.50 
   0  -2   9    0.93    0.61 
   0   2  -9   -0.40    0.68 
   0   2  -9    2.69    1.96 
   1  -2   9    0.77    0.77 
   1  -2   9   -0.12    0.85 
  -1  -2  -9   -0.04    0.23 
  -1   2  -9    0.26    0.84 
   1   2   9   -0.52    0.43 
  -1   2  -9   -0.72    2.08 
   2  -2   9    2.59    0.70 
   2  -2   9    3.21    0.60 
   2  -2   9    2.95    0.71 
  -2  -2  -9    3.48    0.43 
  -2  -2  -9    3.15    0.59 
   2   2   9    3.61    0.57 
  -2   2  -9    2.53    0.74 
  -3  -2  -9    3.79    0.66 
   3  -2   9    2.45    0.58 
   3  -2   9    2.61    0.84 
  -3  -2  -9    3.33    0.41 
   3  -2   9    3.60    0.93 
   3   2   9    2.46    0.52 
  -3   2  -9    2.21    0.67 
   4  -2   9    1.98    0.94 
   4  -2   9    1.95    0.64 
   4  -2   9    2.75    0.59 
  -4  -2  -9    3.37    0.43 
  -4  -2  -9    3.33    0.61 
  -4   2  -9    2.90    0.86 
   4   2   9    3.73    0.57 
   5  -2   9    0.63    0.46 
  -5  -2  -9    0.14    0.26 
   6  -2   9    4.88    0.99 
  -6  -2  -9    6.02    0.66 
   6  -2   9    6.07    0.94 
   6  -2   9    4.85    0.78 
   6   2   9    5.60    0.77 
  -6   2  -9    3.61    0.98 
   7  -2   9    6.28    1.01 
   7  -2   9    5.68    0.79 
  -7  -2  -9    3.84    0.69 
   7  -2   9    6.84    0.92 
  -7   2  -9    4.50    0.82 
   7   2   9    7.49    1.21 
   8  -2   9    0.10    0.70 
  -8  -2  -9    1.29    0.77 
  -8  -2  -9    1.07    0.42 
   8  -2   9    1.79    0.62 
   8   2   9    2.46    0.96 
  -8   2  -9    1.48    0.71 
  -9  -2  -9   -0.28    0.38 
   9  -2   9   -0.61    0.65 
   9  -2   9   -0.04    0.44 
   9  -2   9   -0.21    0.51 
   9   2   9   -0.21    0.76 
   9   2   9    0.29    0.39 
  -9   2  -9   -0.13    0.44 
  10  -2   9    0.31    0.43 
 -10  -2  -9    1.81    0.66 
  10  -2   9   -0.18    0.75 
  10   2   9    0.09    0.53 
  11  -2   9    4.70    0.67 
  11   2   9    4.95    0.60 
  12  -2   9    0.54    0.43 
  12  -2   9    1.21    0.35 
 -12  -2  -9    2.84    0.55 
  12  -2   9    1.52    0.38 
 -12   2  -9    0.98    0.37 
  12   2   9    1.98    0.31 
  17  -3  -9    0.62    0.64 
  17   3  -9    0.22    0.81 
  17   3  -9    0.45    0.56 
  16  -3  -9    0.62    0.77 
  16   3  -9   -0.17    0.58 
  16   3  -9    0.24    0.67 
  15  -3  -9    0.79    0.61 
  15   3  -9    0.03    0.72 
  15   3  -9    0.77    0.74 
  14   3  -9    0.27    0.71 
  14   3  -9   -1.09    0.76 
 -13  -3   9    0.18    0.50 
  13   3  -9   -0.56    0.70 
  13   3  -9   -0.14    0.78 
 -12  -3   9    0.39    0.50 
  12   3  -9    2.98    0.76 
  12   3  -9    0.80    0.79 
 -11  -3   9    3.64    0.82 
 -11  -3   9    4.36    0.92 
  11   3  -9    3.38    1.19 
  11   3  -9    4.81    0.89 
  11   3  -9    4.05    0.96 
 -10  -3   9    0.04    0.50 
 -10  -3   9   -0.29    0.79 
 -10  -3   9    0.08    0.80 
  10   3  -9    0.22    0.82 
  10   3  -9    0.67    0.74 
  -9  -3   9    7.26    1.14 
  -9  -3   9   10.72    1.45 
  -9  -3   9   12.99    1.71 
   9   3  -9   10.84    1.31 
   9   3  -9    8.62    1.35 
  -8  -3   9    0.90    0.65 
  -8  -3   9    0.97    0.45 
  -8  -3   9    0.93    0.69 
  -8  -3   9    0.91    1.01 
   8   3  -9    0.79    0.81 
   8   3  -9    0.33    0.79 
  -7  -3   9   11.62    1.32 
  -7  -3   9   10.36    1.28 
  -7  -3   9    8.35    1.58 
  -7  -3   9   10.05    1.14 
   7   3  -9    8.72    1.40 
   7   3  -9   10.08    1.44 
  -6  -3   9    8.80    1.69 
  -6  -3   9    8.26    1.11 
  -6  -3   9   10.02    1.19 
  -6  -3   9    9.13    1.02 
   6   3  -9    8.03    1.34 
   6   3  -9    7.51    1.33 
  -5  -3   9    1.79    0.68 
  -5  -3   9    1.71    0.47 
  -5  -3   9    1.18    0.74 
   5   3  -9    1.31    1.17 
   5   3  -9    1.30    0.60 
  -4  -3   9    0.78    0.43 
  -4  -3   9    0.31    0.67 
  -4  -3   9   -0.49    0.75 
   4   3  -9    0.72    1.29 
   4   3  -9    0.03    0.76 
  -3  -3   9    4.18    0.71 
  -3  -3   9    5.84    1.00 
  -3  -3   9    5.58    0.98 
   3   3  -9    3.55    0.95 
   2  -3  -9    0.43    0.36 
  -2  -3   9    1.37    0.78 
  -2  -3   9    0.07    0.43 
  -2  -3   9    0.44    0.85 
   2   3  -9    0.46    0.76 
  -1  -3   9    3.01    0.96 
  -1  -3   9    2.04    0.58 
   1  -3  -9    4.00    0.62 
  -1  -3   9    3.00    0.92 
   1   3  -9    1.99    0.86 
  -1   3   9    3.58    0.57 
   0  -3  -9    0.25    0.31 
   0  -3   9    0.37    0.43 
   0  -3   9    0.51    0.82 
   0  -3   9    0.59    0.85 
   0   3   9    0.05    0.41 
   0   3  -9    0.83    0.76 
   1  -3   9   -0.90    0.77 
   1  -3   9    0.90    0.47 
   1  -3   9    0.92    0.83 
  -1  -3  -9    0.22    0.24 
  -1  -3  -9    0.77    0.79 
  -1   3  -9    0.75    0.78 
   1   3   9    0.68    0.46 
  -2  -3  -9   -0.11    0.24 
   2  -3   9    0.56    0.78 
  -2  -3  -9   -0.72    0.64 
   2  -3   9   -0.52    0.45 
   2  -3   9   -0.65    0.85 
  -2   3  -9    0.37    0.80 
   2   3   9   -0.36    0.34 
  -3  -3  -9    0.09    0.25 
   3  -3   9   -0.10    0.83 
   3   3   9   -0.45    0.35 
  -3   3  -9   -0.01    0.80 
  -4  -3  -9    1.37    0.31 
   4  -3   9    1.10    0.56 
  -4  -3  -9    0.38    0.53 
   4  -3   9    0.46    0.84 
  -4   3  -9    1.32    0.79 
   4   3   9    1.88    0.40 
  -5  -3  -9   -0.49    0.51 
   5  -3   9    3.23    0.86 
  -5  -3  -9    0.96    0.31 
   5  -3   9    0.74    0.53 
   5  -3   9    0.58    0.51 
  -5   3  -9    1.17    0.81 
   5   3   9    1.42    0.38 
   6  -3   9    8.95    1.24 
   6  -3   9    7.94    1.19 
  -6  -3  -9    6.30    0.92 
  -6   3  -9    8.38    1.16 
   7  -3   9    0.66    0.75 
   7  -3   9    2.52    0.56 
   7  -3   9    1.94    0.70 
   7   3   9    3.48    0.48 
  -7   3  -9    1.26    0.70 
   8  -3   9    3.56    0.70 
   8  -3   9    2.42    0.56 
   8  -3   9    1.66    0.79 
  -8   3  -9    2.00    0.69 
   9  -3   9    0.24    0.51 
  -9  -3  -9    0.12    0.35 
   9  -3   9    0.45    0.62 
  -9   3  -9    0.83    0.53 
   9   3   9    0.23    0.36 
  10  -3   9    0.17    0.33 
  10  -3   9   -0.44    0.27 
  10  -3   9   -0.05    0.38 
  10   3   9    0.58    0.20 
 -10   3  -9    0.05    0.39 
  11  -3   9    0.43    0.37 
  11  -3   9    1.05    0.29 
  11  -3   9    0.37    0.45 
  11   3   9    1.59    0.26 
  16   4  -9    0.60    0.51 
  15   4  -9    0.56    0.35 
  14   4  -9    0.86    0.52 
  13   4  -9    2.65    0.56 
 -12  -4   9    0.10    0.87 
  12   4  -9    0.60    0.46 
 -11  -4   9   -0.54    0.92 
 -11  -4   9    0.03    0.59 
  11   4  -9    0.00    0.58 
 -10  -4   9    0.50    0.56 
 -10  -4   9    0.07    0.60 
 -10  -4   9    1.88    1.04 
  10   4  -9    0.79    0.65 
  -9  -4   9    1.58    0.66 
  -9  -4   9    1.08    0.63 
  -9  -4   9    0.41    0.53 
   9   4  -9    0.42    0.48 
  -8  -4   9    2.39    0.70 
  -8  -4   9    1.09    0.49 
  -8  -4   9    2.04    0.68 
   8   4  -9    1.51    0.70 
  -7  -4   9   14.08    1.70 
  -7  -4   9   15.09    1.70 
  -7  -4   9   14.35    1.58 
   7   4  -9   14.95    1.72 
  -6  -4   9    0.25    0.50 
  -6  -4   9   -0.55    0.50 
  -6  -4   9    0.54    0.62 
   6   4  -9   -0.18    0.66 
  -5  -4   9    0.26    0.51 
  -5  -4   9    0.41    0.64 
  -5  -4   9    0.14    0.45 
   5   4  -9    0.53    0.63 
  -4  -4   9    2.28    0.83 
  -4  -4   9    2.81    0.58 
  -4  -4   9    2.66    0.77 
   4   4  -9    3.13    0.77 
  -3  -4   9    1.52    0.51 
  -3  -4   9    2.59    0.78 
  -3  -4   9    0.86    0.78 
   3   4  -9    1.66    0.55 
  -2  -4   9    0.66    0.48 
  -2  -4   9    0.34    0.74 
   2  -4  -9    0.14    0.38 
  -2  -4   9    0.56    0.56 
   2   4  -9    1.53    0.69 
  -1  -4   9    2.06    0.88 
  -1  -4   9    2.23    0.85 
  -1  -4   9    2.85    0.57 
   1  -4  -9    2.15    0.44 
   1   4  -9    3.40    0.81 
   0  -4   9    1.88    0.53 
   0  -4   9    1.00    0.86 
   0  -4  -9    1.39    0.38 
   0  -4   9    1.03    0.78 
   0   4  -9    0.97    0.74 
   1  -4   9    0.79    0.50 
   1  -4   9    1.49    0.87 
  -1  -4  -9    1.04    0.29 
  -1  -4  -9   -0.34    0.72 
  -1   4  -9   -0.27    0.67 
   1   4   9    0.90    0.42 
   2  -4   9    2.52    0.90 
   2  -4   9    0.78    0.55 
   2  -4   9    1.67    0.78 
  -2  -4  -9    0.06    0.65 
  -2  -4  -9    0.37    0.29 
   2   4   9    1.15    0.34 
  -2   4  -9    1.10    0.70 
  -3  -4  -9    0.71    0.43 
  -3  -4  -9   -0.29    0.55 
   3  -4   9    0.02    0.74 
   3  -4   9    1.45    0.85 
  -3   4  -9   -0.33    0.66 
   3   4   9   -0.02    0.30 
  -4  -4  -9    0.87    0.33 
   4  -4   9    0.58    0.54 
   4  -4   9    1.37    0.75 
   4  -4   9    0.44    0.85 
   4   4   9    1.34    0.33 
  -4   4  -9    1.03    0.64 
   5  -4   9    4.41    1.01 
   5  -4   9    3.41    0.71 
   5  -4   9    4.17    0.66 
  -5   4  -9    4.28    0.77 
   6  -4   9    0.17    0.44 
  -6  -4  -9    0.71    0.46 
   6  -4   9    1.75    0.94 
  -6  -4  -9    0.46    0.27 
   6  -4   9    0.72    0.82 
  -6   4  -9    0.56    0.68 
   6   4   9    0.00    0.33 
  -7  -4  -9   -0.01    0.36 
   7  -4   9    0.80    0.44 
   7  -4   9    0.02    0.56 
   7  -4   9   -0.54    0.68 
  -7  -4  -9    0.12    0.30 
   7   4   9   -0.27    0.26 
   8  -4   9    0.25    0.40 
  -8  -4  -9   -0.15    0.29 
   8  -4   9    0.25    0.43 
  -8  -4  -9    0.72    0.37 
   8  -4   9    0.14    0.46 
   8   4   9    0.42    0.19 
   9  -4   9    0.55    0.56 
   9  -4   9    0.51    0.40 
  -9  -4  -9   -0.28    0.29 
   9  -4   9    0.85    0.40 
   9   4   9    1.07    0.20 
  13   5  -9    1.60    0.43 
  12   5  -9    0.49    0.30 
 -11  -5   9    0.38    0.50 
  11   5  -9    0.30    0.41 
 -10  -5   9   -0.47    0.49 
 -10  -5   9   -0.71    0.47 
  10   5  -9    0.28    0.46 
  -9  -5   9    0.97    0.58 
  -9  -5   9    0.53    0.42 
   9   5  -9    0.98    0.51 
  -8  -5   9   -0.03    0.41 
  -8  -5   9    0.36    0.60 
   8   5  -9    0.61    0.57 
  -7  -5   9   -0.22    0.56 
  -7  -5   9    0.25    0.61 
  -7  -5   9   -0.21    0.38 
   7   5  -9   -0.45    0.53 
  -6  -5   9    1.75    0.50 
  -6  -5   9    2.00    0.70 
  -6  -5   9    3.32    0.72 
   6   5  -9    3.17    0.65 
  -5  -5   9    0.49    0.63 
  -5  -5   9    0.70    0.66 
   5   5  -9    0.56    0.54 
  -4  -5   9    0.34    0.43 
  -4  -5   9    0.95    0.62 
  -4  -5   9   -0.46    0.64 
   4   5  -9   -0.07    0.52 
  -3  -5   9    1.10    0.71 
  -3  -5   9    0.18    0.43 
  -3  -5   9    1.56    0.66 
   3   5  -9    1.18    0.55 
  -2  -5   9    0.31    0.65 
  -2  -5   9    1.16    0.73 
  -2  -5   9    1.23    0.43 
   2  -5  -9   -0.12    0.38 
   2   5  -9    0.31    0.53 
   1  -5  -9    1.83    0.38 
  -1  -5   9    2.71    0.76 
  -1  -5   9    2.86    0.65 
  -1  -5   9    2.19    0.56 
   1   5  -9    2.60    0.62 
   0  -5   9    0.42    0.48 
   0  -5  -9   -0.21    0.27 
   0  -5   9    0.65    0.44 
   0  -5   9    0.65    0.80 
   0   5  -9    0.11    0.61 
   1  -5   9   -0.50    0.42 
   1  -5   9    0.36    0.96 
  -1  -5  -9    0.72    0.28 
   1  -5   9   -0.84    0.71 
  -2  -5  -9    1.11    0.28 
   2  -5   9    0.30    0.45 
  -2  -5  -9    0.55    0.61 
   2  -5   9    1.04    0.68 
  -2   5  -9    0.33    0.58 
   3  -5   9    1.73    0.69 
  -3  -5  -9   -0.25    0.51 
   3  -5   9    0.97    0.79 
   3  -5   9    0.88    0.47 
  -3  -5  -9    0.90    0.30 
  -4  -5  -9    0.05    0.40 
   4  -5   9    0.03    0.43 
   4  -5   9   -0.16    0.57 
  -4  -5  -9    0.36    0.28 
   4  -5   9   -0.32    0.50 
   5  -5   9    1.01    0.49 
  -5  -5  -9    1.43    0.26 
   5  -5   9    0.96    0.41 
   5  -5   9    0.06    0.72 
   6  -5   9    2.53    0.49 
   6  -5   9    1.91    0.53 
   6  -5   9    3.90    0.63 
   7  -5   9    0.49    0.62 
  -7  -5  -9   -0.03    0.35 
   7  -5   9   -0.02    0.31 
  -7  -5  -9   -0.04    0.20 
   7  -5   9   -0.19    0.43 
  -9  -6   9    0.22    0.62 
   9   6  -9    0.89    0.30 
  -8  -6   9    4.85    0.61 
  -8  -6   9    2.62    0.58 
   8   6  -9    3.59    0.53 
  -7  -6   9    3.02    0.46 
   7   6  -9    2.61    0.43 
  -6  -6   9    0.76    0.43 
  -6  -6   9    0.89    0.29 
   6   6  -9    1.24    0.33 
  -5  -6   9   -0.33    0.40 
  -5  -6   9    0.10    0.43 
  -4  -6   9   -0.48    0.39 
  -4  -6   9   -0.17    0.44 
  -4  -6   9    0.43    0.35 
  -3  -6   9    0.02    0.43 
  -3  -6   9   -0.40    0.50 
  -3  -6   9    0.04    0.39 
   2  -6  -9   -0.19    0.35 
  -2  -6   9   -0.96    0.53 
  -2  -6   9    0.11    0.47 
  -2  -6   9   -0.27    0.40 
  -1  -6   9    0.17    0.53 
  -1  -6   9    0.11    0.56 
   1  -6  -9    0.24    0.31 
  -1  -6   9   -0.25    0.48 
   0  -6  -9   -0.17    0.28 
   0  -6   9    0.84    0.43 
   0  -6   9    0.32    0.30 
   0  -6   9    0.69    0.49 
   0  -6  -9   -0.29    0.66 
   1  -6   9    0.73    0.45 
   1  -6   9    0.32    0.50 
  -1  -6  -9    0.27    0.21 
  -1  -6  -9    0.08    0.32 
   1  -6   9    0.20    0.44 
  -2  -6  -9   -0.14    0.20 
   2  -6   9   -0.10    0.30 
   2  -6   9    0.05    0.34 
   2  -6   9   -0.19    0.64 
  19   0 -10    0.23    0.38 
  19   0 -10    0.45    0.52 
  19   0 -10   -0.48    0.41 
  18   0 -10    1.94    0.57 
  18   0 -10    1.45    0.67 
  18   0 -10    2.57    0.55 
  17   0 -10    0.57    0.86 
  17   0 -10   -0.21    0.47 
  16   0 -10    0.99    0.66 
  16   0 -10   -0.79    0.43 
  16   0 -10    0.30    0.72 
  15   0 -10    0.72    0.69 
  15   0 -10   -0.27    0.58 
  15   0 -10   -0.26    0.70 
  14   0 -10    3.85    0.68 
  14   0 -10    4.49    0.94 
  14   0 -10    3.88    0.88 
  13   0 -10   -0.83    0.76 
  13   0 -10    0.63    0.82 
  13   0 -10    0.20    0.44 
 -13   0  10    0.17    0.44 
  12   0 -10    3.17    0.92 
 -12   0  10    4.07    0.66 
  12   0 -10    3.61    1.01 
  12   0 -10    3.68    0.69 
  11   0 -10    0.69    0.95 
 -11   0  10    0.13    0.45 
  11   0 -10    0.36    0.84 
  11   0 -10   -0.06    0.43 
  10   0 -10   21.02    2.36 
 -10   0  10   20.49    2.17 
  10   0 -10   20.69    2.15 
  10   0 -10   21.14    2.41 
  -9   0  10   -0.13    0.51 
   9   0 -10   -0.10    0.38 
   8   0 -10   12.22    1.33 
   7   0 -10   -0.65    1.09 
   7   0 -10   -2.12    1.63 
   7   0 -10   -0.42    0.36 
   6   0 -10    0.34    1.00 
   6   0 -10   -0.40    0.36 
   6   0 -10   -1.49    1.48 
   5   0 -10    0.06    0.98 
   5   0 -10   -0.34    0.35 
   5   0 -10    0.46    1.30 
   4   0 -10   31.47    3.59 
   4   0 -10   38.05    3.87 
   4   0 -10   31.24    3.27 
   3   0 -10    0.91    0.97 
   2   0 -10   87.73    8.48 
   2   0 -10   80.21    8.19 
   1   0 -10    1.76    1.24 
   0   0 -10   30.67    3.77 
   0   0 -10   31.78    3.14 
  -1   0 -10   -0.54    1.98 
  -1   0 -10   -0.65    0.33 
   2   0  10    0.63    0.86 
  -2   0 -10    0.34    0.36 
  -2   0 -10   -0.50    0.54 
   2   0  10   -0.15    0.51 
   2   0  10   -0.02    0.81 
  -3   0 -10    2.67    1.22 
   3   0  10    0.55    0.82 
  -3   0 -10   -0.54    0.40 
   3   0  10   -0.22    0.64 
  -3   0 -10   -0.09    0.54 
   3   0  10    0.16    0.72 
   4   0  10   -0.18    1.02 
  -4   0 -10   -0.74    1.05 
  -4   0 -10    0.56    0.70 
   4   0  10    0.68    0.77 
   4   0  10    0.35    0.51 
  -4   0 -10    0.28    0.52 
   4   0  10    0.74    0.62 
  -5   0 -10   -0.37    0.66 
   5   0  10    0.98    0.63 
   5   0  10    0.10    0.55 
   5   0  10   -0.04    0.73 
  -5   0 -10   -0.24    0.58 
   5   0  10    0.45    0.67 
   6   0  10   10.25    1.32 
   6   0  10    8.69    1.20 
   6   0  10   11.21    1.33 
  -6   0 -10   11.28    1.36 
   7   0  10   -0.93    0.54 
  -7   0 -10    1.58    0.75 
   7   0  10    0.00    0.51 
   7   0  10   -0.30    0.66 
   7   0  10    0.51    0.62 
  -7   0 -10   -0.57    0.75 
   8   0  10    0.93    0.64 
   8   0  10    0.74    0.48 
   8   0  10    1.46    0.53 
  -8   0 -10    1.07    0.74 
  -8   0 -10    0.83    0.71 
   9   0  10    0.75    0.64 
  -9   0 -10    0.34    0.66 
   9   0  10   -0.03    0.57 
   9   0  10   -0.04    0.40 
  10   0  10    0.81    0.62 
  10   0  10    0.69    0.51 
 -10   0 -10   -0.38    0.81 
  10   0  10   -0.49    0.78 
  11   0  10    0.70    0.46 
  11   0  10    0.17    0.30 
 -11   0 -10    0.09    0.47 
 -12   0 -10    3.66    0.59 
  12   0  10    2.68    0.46 
  19  -1 -10    0.91    0.48 
  19  -1 -10    1.02    0.39 
  19  -1 -10    0.15    0.71 
  19   1 -10    0.67    0.31 
  19   1 -10    0.74    0.39 
  19   1 -10    0.38    0.68 
  18  -1 -10    0.53    0.40 
  18  -1 -10    0.67    0.49 
  18  -1 -10    0.84    0.68 
  18   1 -10    0.44    0.42 
  18   1 -10    1.94    0.61 
  18   1 -10   -0.08    0.38 
  17  -1 -10    0.07    0.69 
  17  -1 -10    0.64    0.47 
  17  -1 -10   -0.29    0.80 
  17   1 -10   -0.45    0.70 
  17   1 -10   -0.54    0.77 
  17   1 -10   -0.69    0.51 
  16  -1 -10    0.64    0.86 
  16  -1 -10    0.08    0.73 
  16  -1 -10    0.31    0.47 
  16   1 -10    0.52    0.50 
  16   1 -10    0.85    0.44 
  16   1 -10    0.34    0.35 
  15  -1 -10    6.11    1.20 
  15  -1 -10    7.73    1.23 
  15  -1 -10    7.76    1.07 
  15   1 -10    6.87    1.08 
  15   1 -10    7.52    1.11 
  14  -1 -10    7.60    1.04 
  14  -1 -10    8.50    1.30 
 -14  -1  10    8.43    1.05 
  14  -1 -10    8.47    1.40 
  14   1 -10    8.89    1.07 
  14   1 -10    8.17    1.08 
  14   1 -10    7.72    1.18 
 -13  -1  10    0.14    0.51 
  13  -1 -10    0.86    0.47 
  13  -1 -10   -0.43    1.15 
  13  -1 -10   -0.39    1.14 
  13   1 -10    1.10    0.70 
  13   1 -10   -0.25    0.47 
  13   1 -10   -0.22    0.66 
 -12  -1  10    2.73    0.49 
  12  -1 -10    3.57    1.47 
  12  -1 -10    2.52    0.58 
  12   1 -10    1.68    0.57 
  12   1 -10    3.41    0.82 
  12   1 -10    2.75    0.80 
 -11  -1  10   15.62    1.70 
  11  -1 -10   16.70    1.70 
  11   1 -10   13.80    1.65 
  11   1 -10   14.80    1.80 
  11   1 -10   14.98    1.79 
 -11   1  10   16.11    1.66 
 -10  -1  10    2.48    0.61 
  10  -1 -10    2.23    0.60 
 -10   1  10    1.60    0.59 
  10   1 -10    2.11    0.78 
  10   1 -10    2.00    0.79 
  10   1 -10    1.52    0.47 
   9  -1 -10    3.15    0.59 
  -9  -1  10    2.73    0.70 
   9   1 -10    2.76    0.85 
   9   1 -10    3.04    0.86 
  -9   1  10    2.51    0.58 
   9   1 -10    3.36    0.55 
   8  -1 -10    7.38    0.98 
   8  -1 -10    6.03    1.42 
  -8  -1  10    6.94    1.13 
   8   1 -10    6.69    1.15 
   8   1 -10    8.07    1.22 
   8   1 -10    8.67    0.92 
   7  -1 -10    3.50    0.58 
   7  -1 -10    1.41    1.27 
   7   1 -10    4.19    0.60 
   7   1 -10    2.67    2.44 
   6  -1 -10    0.16    0.46 
   6  -1 -10    0.18    0.92 
   6   1 -10    1.80    0.97 
   6   1 -10   -0.51    1.39 
   6   1 -10    0.68    0.40 
   5  -1 -10    1.74    0.91 
   5  -1 -10    0.32    0.34 
   5   1 -10    2.53    1.95 
   5   1 -10   -1.11    1.22 
   5   1 -10    0.74    0.41 
   4  -1 -10    6.23    0.75 
   4  -1 -10    7.07    1.27 
   4   1 -10    5.14    1.50 
   4   1 -10    7.53    2.08 
   4   1 -10    6.44    0.82 
  -3  -1  10   21.55    2.30 
   3  -1 -10   25.20    2.70 
   3  -1 -10   21.30    2.26 
   3   1 -10   24.60    2.31 
   3   1 -10   22.13    2.97 
   3   1 -10   19.94    2.65 
   2  -1 -10    2.12    0.39 
  -2  -1  10    2.70    0.55 
   2  -1 -10    3.58    1.25 
   2   1 -10    2.27    1.37 
   2   1 -10    2.17    0.54 
   2   1 -10    3.60    2.00 
  -1  -1  10   10.90    1.21 
   1  -1 -10   10.52    1.11 
   1  -1 -10   13.06    2.10 
   1   1 -10    9.67    1.95 
   1   1 -10    9.88    1.23 
   0  -1 -10    5.23    0.62 
   0   1 -10    5.42    1.47 
   0   1 -10    5.74    0.85 
   1  -1  10    4.55    0.78 
  -1  -1 -10    4.59    0.84 
   1  -1  10    4.48    0.71 
   1  -1  10    7.17    1.16 
  -1  -1 -10    5.02    0.60 
  -1   1 -10    5.19    0.84 
   1   1  10    4.51    0.77 
  -1   1 -10    6.08    2.30 
   2  -1  10    2.17    0.69 
  -2  -1 -10    1.41    0.52 
  -2  -1 -10    0.71    0.31 
   2  -1  10    0.72    0.80 
  -2   1 -10   -0.08    0.94 
   2   1  10    1.20    0.54 
  -2   1 -10    1.97    1.03 
   3  -1  10   -0.87    1.10 
   3  -1  10    1.11    0.47 
   3  -1  10    1.30    0.65 
  -3  -1 -10    0.51    0.45 
  -3  -1 -10    1.23    0.32 
   3  -1  10    2.23    0.81 
  -3   1 -10    1.85    0.92 
   3   1  10    1.78    0.95 
   3   1  10    1.23    0.53 
  -3   1 -10    1.02    0.97 
   4  -1  10    2.98    1.19 
  -4  -1 -10    6.30    1.55 
  -4  -1 -10    3.30    0.57 
   4  -1  10    3.05    0.71 
   4  -1  10    5.05    0.89 
   4  -1  10    5.27    0.85 
   4   1  10    4.66    1.01 
   4   1  10    3.88    0.61 
  -4   1 -10    2.64    0.99 
  -4   1 -10    4.27    1.10 
   5  -1  10    0.66    0.72 
  -5  -1 -10    2.97    1.22 
   5  -1  10    1.37    0.48 
  -5  -1 -10    1.40    0.47 
   5  -1  10    1.19    0.61 
   5  -1  10    1.17    1.11 
  -5  -1 -10    1.11    0.38 
   5   1  10    1.27    0.40 
   5   1  10    1.37    0.82 
  -5   1 -10    0.33    1.02 
  -5   1 -10    2.32    0.87 
  -6  -1 -10    1.28    1.07 
  -6  -1 -10    0.78    0.43 
  -6  -1 -10   -0.23    0.40 
   6  -1  10   -0.49    0.54 
   6  -1  10   -0.43    0.45 
   6  -1  10   -0.53    0.68 
   6   1  10    0.34    0.49 
  -6   1 -10    0.62    0.76 
   6   1  10    1.68    0.76 
   7  -1  10    7.67    0.95 
  -7  -1 -10    5.28    0.88 
   7  -1  10    8.72    1.11 
   7  -1  10    7.24    0.98 
  -7   1 -10    6.63    1.15 
   7   1  10    8.73    0.98 
   8  -1  10    3.24    0.64 
   8  -1  10    3.31    0.68 
   8   1  10    5.34    0.82 
  -8   1 -10    3.89    0.84 
   8   1  10    3.00    0.64 
   9  -1  10    3.98    0.65 
  -9  -1 -10    5.36    0.93 
   9  -1  10    4.54    0.70 
   9  -1  10    3.11    0.67 
   9   1  10    3.32    0.57 
   9   1  10    3.41    0.74 
 -10  -1 -10    0.89    0.62 
 -10  -1 -10    1.51    0.75 
  10  -1  10    0.88    0.49 
  10   1  10    1.16    0.62 
  10   1  10    1.22    0.38 
  11  -1  10    2.80    0.48 
 -11  -1 -10    3.22    0.64 
  11  -1  10    2.22    0.49 
  11   1  10    1.92    0.44 
 -11   1 -10    1.85    0.53 
  11   1  10    2.19    0.49 
 -12  -1 -10    0.45    0.49 
  12  -1  10   -0.04    0.36 
  12  -1  10   -0.47    0.35 
 -12   1 -10   -0.01    0.24 
  12   1  10    0.05    0.43 
  12   1  10    0.45    0.41 
  18  -2 -10    0.66    0.38 
  18  -2 -10    1.18    0.59 
  18   2 -10    0.85    0.47 
  18   2 -10    1.26    0.54 
  17  -2 -10    0.53    0.35 
  17  -2 -10   -0.26    0.67 
  17   2 -10   -0.18    0.54 
  17   2 -10   -0.08    0.45 
  16  -2 -10    0.91    0.89 
  16  -2 -10    0.46    0.60 
  16   2 -10    1.04    0.72 
  15  -2 -10    2.48    0.68 
  15   2 -10    2.21    0.70 
  15   2 -10    3.62    0.77 
  15   2 -10    1.48    0.62 
 -14  -2  10    1.39    0.61 
  14   2 -10    1.36    0.63 
  14   2 -10    0.38    0.70 
 -13  -2  10    1.11    0.45 
  13  -2 -10    0.00    0.56 
  13   2 -10    0.74    0.60 
  13   2 -10    0.90    0.84 
  13   2 -10    2.58    0.72 
  13   2 -10    0.98    0.62 
  12  -2 -10    4.11    0.87 
 -12  -2  10    3.73    0.83 
  12   2 -10    4.03    0.81 
  12   2 -10    4.49    1.33 
  12   2 -10    4.17    0.75 
  12   2 -10    5.17    0.87 
  11  -2 -10    4.40    1.18 
  11   2 -10    6.44    1.12 
  11   2 -10    5.96    0.97 
  11   2 -10    5.95    1.03 
  11   2 -10    5.51    1.11 
 -10  -2  10    0.53    0.73 
 -10  -2  10    0.46    0.67 
  10   2 -10    0.01    1.16 
  10   2 -10    0.56    0.68 
  10   2 -10   -1.31    0.63 
  10   2 -10   -0.41    0.50 
  -9  -2  10    0.84    0.76 
  -9  -2  10    1.99    0.76 
  -9  -2  10    1.07    0.78 
   9   2 -10    0.26    0.71 
   9   2 -10    2.91    1.22 
   9   2 -10    2.18    0.71 
   9   2 -10    1.49    0.57 
  -8  -2  10    2.70    0.79 
  -8  -2  10    3.01    0.72 
  -8  -2  10    3.33    0.84 
   8   2 -10    2.38    0.80 
   8   2 -10    3.90    1.26 
   8   2 -10    3.29    0.66 
   8   2 -10    3.57    0.81 
  -7  -2  10    3.10    0.77 
  -7  -2  10    2.79    0.84 
  -7  -2  10    2.38    0.64 
  -7  -2  10    2.73    0.98 
   7   2 -10    2.30    0.81 
   7   2 -10    2.23    0.83 
   7   2 -10    2.54    0.73 
   7   2 -10    2.64    1.23 
  -6  -2  10   12.65    1.56 
  -6  -2  10   15.69    1.63 
  -6  -2  10   13.06    1.43 
  -6  -2  10   13.69    2.41 
   6   2 -10   11.47    1.61 
   6   2 -10   13.83    1.51 
   6   2 -10   13.40    1.65 
   6   2 -10   11.60    1.73 
  -5  -2  10    9.97    1.32 
  -5  -2  10   10.33    1.18 
  -5  -2  10   12.41    1.42 
   5  -2 -10   12.42    1.58 
   5   2 -10    7.90    1.39 
   5   2 -10    9.82    1.61 
   5   2 -10   10.32    1.27 
  -4  -2  10    0.77    0.43 
  -4  -2  10    0.34    0.68 
  -4  -2  10    0.78    0.82 
   4  -2 -10    0.01    1.32 
   4  -2 -10    0.67    0.42 
   4   2 -10    0.53    1.97 
   4   2 -10    0.63    0.80 
  -3  -2  10    8.31    0.87 
  -3  -2  10    7.54    1.22 
  -3  -2  10    6.13    0.92 
   3  -2 -10    8.73    1.57 
   3  -2 -10    5.87    0.76 
   3   2 -10    2.49    2.19 
  -2  -2  10    7.32    1.24 
   2  -2 -10    6.54    0.77 
  -2  -2  10    6.99    0.95 
   2   2 -10    5.10    2.26 
   2   2 -10    8.80    1.30 
  -1  -2  10   18.76    1.92 
  -1  -2  10   15.78    1.69 
   1  -2 -10   14.36    1.61 
  -1  -2  10   16.15    1.88 
   1   2 -10   16.72    2.02 
   1   2 -10   13.83    2.98 
  -1   2  10   16.25    1.72 
   0  -2  10   24.22    2.53 
   0  -2  10   25.24    2.68 
   0  -2  10   26.50    2.66 
   0   2  10   23.41    2.52 
   0   2 -10   22.44    5.24 
   0   2 -10   24.59    2.75 
  -1  -2 -10    6.16    1.02 
   1  -2  10    5.94    1.14 
   1  -2  10    7.09    0.90 
  -1  -2 -10    8.26    0.79 
   1  -2  10    7.60    1.11 
  -1   2 -10    7.64    1.08 
   1   2  10    6.68    0.90 
  -1   2 -10    4.25    1.66 
   2  -2  10    1.42    0.71 
  -2  -2 -10    2.44    0.58 
  -2  -2 -10    1.22    0.30 
   2  -2  10    1.02    0.81 
  -2   2 -10    1.81    0.62 
   2   2  10    0.72    0.43 
   3  -2  10    4.58    0.97 
   3  -2  10    3.59    0.69 
  -3  -2 -10    4.78    0.74 
   3  -2  10    4.87    0.90 
  -3  -2 -10    4.55    0.55 
   3   2  10    4.20    0.67 
  -3   2 -10    4.89    0.99 
  -4  -2 -10    5.08    0.81 
  -4  -2 -10    3.42    0.48 
   4  -2  10    3.26    0.64 
  -4   2 -10    2.72    1.05 
   5  -2  10   -0.53    0.48 
   5  -2  10    0.19    0.75 
  -5  -2 -10    0.34    0.40 
  -5  -2 -10    0.60    0.30 
   5  -2  10    1.00    0.63 
  -5   2 -10    0.98    0.55 
   5   2  10    0.60    0.28 
  -6  -2 -10    0.14    0.37 
   6  -2  10    0.25    0.72 
   6  -2  10    0.35    0.47 
  -6  -2 -10   -0.09    0.39 
   6  -2  10    0.39    0.59 
  -6   2 -10   -0.78    0.66 
   6   2  10   -0.46    0.37 
  -7  -2 -10    9.50    1.46 
  -7  -2 -10    6.36    0.85 
   7  -2  10    4.18    0.90 
   7  -2  10    5.17    0.86 
  -7  -2 -10    4.23    0.67 
  -7   2 -10    4.60    0.93 
   7   2  10    5.86    0.72 
   8  -2  10    2.40    0.63 
  -8  -2 -10    1.81    0.46 
   8  -2  10    1.72    0.55 
   8  -2  10    1.89    0.55 
   8   2  10    3.55    0.53 
  -8   2 -10    2.45    0.72 
  -9  -2 -10    2.86    0.75 
   9  -2  10    1.62    0.54 
   9  -2  10    2.27    0.63 
   9   2  10    2.01    0.63 
  -9   2 -10    1.97    0.86 
  10  -2  10    1.09    0.46 
  10  -2  10    0.63    0.52 
  10  -2  10    1.37    0.42 
 -10  -2 -10    3.04    0.62 
  10   2  10    2.05    0.41 
 -10   2 -10    0.83    0.48 
  11  -2  10    1.39    0.50 
  11  -2  10    2.63    0.44 
 -11   2 -10    2.07    0.46 
 -12  -2 -10    2.55    0.68 
 -12   2 -10    1.10    0.32 
  12   2  10    0.53    0.42 
  17  -3 -10    0.32    0.69 
  17   3 -10   -1.03    0.52 
  17   3 -10   -0.06    0.82 
  16  -3 -10    0.88    0.64 
  16   3 -10    0.22    0.73 
  16   3 -10    0.10    0.58 
  15  -3 -10    3.03    0.86 
  15   3 -10    0.88    0.70 
  15   3 -10    0.07    0.55 
  14   3 -10    0.38    0.70 
  14   3 -10    0.23    0.60 
 -13  -3  10    5.92    0.81 
  13   3 -10    5.71    1.03 
  13   3 -10    3.77    0.93 
 -12  -3  10    0.13    0.68 
  12   3 -10    1.03    0.71 
  12   3 -10   -0.41    0.77 
 -11  -3  10    9.29    1.42 
 -11  -3  10    8.31    1.41 
  11   3 -10   13.16    1.35 
  11   3 -10    7.28    1.87 
  11   3 -10   10.95    1.25 
 -10  -3  10    2.04    0.72 
 -10  -3  10    1.27    0.70 
 -10  -3  10    2.20    0.64 
  10   3 -10    1.23    0.64 
  10   3 -10    2.29    0.79 
  -9  -3  10    0.73    0.63 
  -9  -3  10    0.10    0.66 
  -9  -3  10    0.18    0.49 
  -9  -3  10    0.08    1.05 
   9   3 -10   -0.90    0.80 
   9   3 -10   -0.88    0.73 
  -8  -3  10    1.84    0.81 
  -8  -3  10    3.52    0.76 
   8   3 -10    3.86    0.88 
   8   3 -10    4.17    0.97 
  -7  -3  10    4.25    1.24 
  -7  -3  10    4.91    0.87 
  -7  -3  10    4.16    0.72 
  -7  -3  10    5.21    0.92 
   7   3 -10    7.22    1.14 
   7   3 -10    5.47    1.02 
  -6  -3  10    7.08    1.28 
  -6  -3  10    8.92    1.11 
  -6  -3  10    7.18    0.96 
  -6  -3  10    7.96    1.17 
   6   3 -10    7.51    1.24 
   6   3 -10    9.20    1.32 
  -5  -3  10    3.54    0.82 
  -5  -3  10    3.97    0.86 
  -5  -3  10    3.42    0.61 
   5   3 -10    5.24    0.96 
   5   3 -10    2.79    1.25 
  -4  -3  10    2.25    0.74 
  -4  -3  10    1.41    0.69 
  -4  -3  10    0.91    0.46 
   4   3 -10    1.16    1.05 
   4   3 -10    1.73    0.85 
  -3  -3  10    0.81    0.81 
  -3  -3  10    2.94    0.76 
  -3  -3  10    2.76    0.54 
   3   3 -10    1.69    0.64 
  -2  -3  10    0.44    0.71 
  -2  -3  10   -0.09    0.44 
  -2  -3  10    0.87    0.79 
   2   3 -10   -0.19    0.54 
  -2   3  10    0.80    0.48 
  -1  -3  10    0.58    0.48 
  -1  -3  10    0.79    0.86 
   1  -3 -10   -0.30    0.26 
   1   3 -10   -0.84    0.74 
  -1   3  10   -0.22    0.45 
   0  -3  10    1.52    0.82 
   0  -3 -10    0.87    0.29 
   0  -3 -10    0.21    1.01 
   0  -3  10    0.82    0.50 
   0  -3  10    2.41    0.78 
   0   3  10    1.37    0.53 
   0   3 -10    1.93    0.82 
   1  -3  10   -0.15    0.79 
   1  -3  10   -0.32    0.47 
   1  -3  10    0.14    0.81 
  -1  -3 -10   -0.34    0.65 
  -1  -3 -10    0.33    0.26 
   1   3  10   -0.05    0.37 
  -2  -3 -10    3.47    0.74 
   2  -3  10    2.53    0.63 
   2  -3  10    2.17    0.86 
  -2  -3 -10    4.20    0.48 
   2  -3  10    2.83    0.93 
  -2   3 -10    2.56    0.91 
   2   3  10    3.87    0.56 
   3  -3  10    2.45    0.77 
   3  -3  10    1.28    0.54 
   3  -3  10    0.68    0.84 
  -3  -3 -10    2.01    0.57 
  -3  -3 -10    1.42    0.34 
   3   3  10    2.65    0.44 
  -3   3 -10    2.19    0.80 
  -4  -3 -10   14.45    1.35 
   4  -3  10   10.07    1.60 
   4  -3  10   10.62    1.43 
   4  -3  10   13.12    1.58 
   4   3  10   14.64    1.36 
  -4   3 -10   12.28    1.61 
   5  -3  10    4.04    0.83 
  -5  -3 -10    4.14    0.60 
   5  -3  10    2.63    0.77 
  -5   3 -10    3.95    0.86 
   5   3  10    3.66    0.49 
  -6  -3 -10    0.27    0.40 
   6  -3  10    1.12    0.64 
  -6  -3 -10    0.52    0.31 
   6  -3  10    1.12    0.52 
   6  -3  10    0.09    0.47 
   6   3  10   -0.49    0.32 
  -6   3 -10    2.60    0.72 
   7  -3  10    3.08    0.66 
   7  -3  10    3.64    0.75 
   7  -3  10    3.69    0.56 
  -7   3 -10    3.75    0.77 
  -8  -3 -10    0.81    0.41 
  -8  -3 -10    0.05    0.36 
   8  -3  10    0.26    0.37 
   8  -3  10    0.45    0.50 
   8  -3  10   -0.35    0.61 
   8   3  10    0.81    0.28 
  -8   3 -10    0.48    0.42 
   9  -3  10    0.06    0.33 
   9  -3  10   -0.21    0.39 
   9  -3  10   -0.07    0.38 
  -9  -3 -10    0.44    0.32 
   9   3  10    0.71    0.30 
  -9   3 -10    0.42    0.43 
  10  -3  10    3.13    0.51 
  10  -3  10    2.54    0.41 
 -10   3 -10    3.38    0.70 
  16   4 -10   -0.31    0.44 
  15   4 -10    0.57    0.51 
  14   4 -10    0.28    0.37 
  13   4 -10   -0.36    0.54 
 -12  -4  10    0.74    0.91 
  12   4 -10   -0.11    0.83 
 -11  -4  10    0.88    0.65 
 -11  -4  10    0.75    0.62 
  11   4 -10   -0.43    0.45 
 -10  -4  10    1.33    0.59 
 -10  -4  10   -0.17    0.56 
 -10  -4  10    1.94    1.03 
  10   4 -10    0.62    0.64 
  -9  -4  10    2.74    0.72 
  -9  -4  10    3.28    1.17 
  -9  -4  10    3.47    0.75 
   9   4 -10    2.98    0.79 
  -8  -4  10   11.83    1.34 
  -8  -4  10    8.33    1.25 
  -8  -4  10    9.74    1.29 
   8   4 -10   11.59    1.26 
  -7  -4  10   -0.19    0.65 
  -7  -4  10    0.87    0.64 
  -7  -4  10    0.26    0.47 
   7   4 -10    1.11    0.50 
  -6  -4  10    6.45    1.07 
  -6  -4  10    6.71    0.88 
  -6  -4  10    7.78    1.05 
   6   4 -10    6.21    0.95 
  -5  -4  10    0.28    0.47 
  -5  -4  10    1.03    0.72 
  -5  -4  10    1.92    0.67 
   5   4 -10    1.12    0.71 
  -4  -4  10   -0.15    0.72 
  -4  -4  10    0.54    0.65 
  -4  -4  10    0.32    0.47 
   4   4 -10    1.43    0.71 
  -3  -4  10    3.67    0.62 
  -3  -4  10    2.63    0.79 
   3  -4 -10    3.18    0.55 
  -3  -4  10    1.92    0.81 
   3   4 -10    2.76    0.63 
  -2  -4  10    1.42    0.52 
  -2  -4  10    1.35    0.60 
   2  -4 -10    1.40    0.35 
  -2  -4  10    1.78    0.74 
   2   4 -10    2.21    0.77 
  -1  -4  10    0.84    0.54 
  -1  -4  10    1.71    0.62 
  -1  -4  10    0.92    0.75 
   1  -4 -10    1.73    0.35 
   1   4 -10    2.76    0.77 
   0  -4 -10    4.17    0.59 
   0  -4 -10    3.50    1.11 
   0  -4  10    4.61    0.89 
   0  -4  10    4.01    0.73 
   0  -4  10    5.67    0.98 
   0   4 -10    4.57    0.90 
   1  -4  10    7.25    1.17 
  -1  -4 -10    9.71    0.92 
   1  -4  10    7.94    1.02 
   1  -4  10    5.85    1.21 
  -1   4 -10    8.20    1.19 
   1   4  10    7.68    0.93 
   2  -4  10    5.72    1.00 
  -2   4 -10    6.46    1.09 
   2   4  10    8.02    0.85 
   3  -4  10    1.50    0.56 
  -3  -4 -10    2.64    0.36 
   3  -4  10    1.60    0.73 
   3  -4  10    0.68    0.83 
  -3  -4 -10    0.35    0.54 
  -3   4 -10    1.75    0.71 
  -4  -4 -10    0.75    0.48 
   4  -4  10   -0.75    0.77 
   4  -4  10   -0.14    0.43 
   4  -4  10    0.02    0.67 
  -4  -4 -10   -0.01    0.24 
   4   4  10    0.12    0.30 
  -4   4 -10    0.52    0.65 
   5  -4  10    0.05    0.92 
   5  -4  10   -0.09    0.69 
   5  -4  10   -0.21    0.29 
  -5  -4 -10    0.22    0.43 
  -5  -4 -10    0.17    0.26 
  -5   4 -10    1.06    1.01 
   5   4  10    0.11    0.37 
  -6  -4 -10    1.86    0.34 
   6  -4  10    1.19    0.42 
   6  -4  10    0.78    0.34 
   6  -4  10    0.97    0.67 
  -6  -4 -10    0.05    0.40 
   6   4  10    1.57    0.26 
  -6   4 -10    0.95    0.51 
  -7  -4 -10   -0.17    0.29 
   7  -4  10   -0.12    0.44 
   7  -4  10    0.30    0.39 
  -7  -4 -10    0.56    0.33 
   7  -4  10    0.03    0.40 
   7   4  10    0.15    0.17 
  -8  -4 -10   -0.07    0.29 
   8  -4  10   -0.04    0.37 
  -8  -4 -10    0.54    0.42 
   8  -4  10    0.40    0.48 
   8  -4  10   -0.10    0.28 
   8   4  10    0.53    0.24 
   9  -4  10    1.22    0.41 
  13   5 -10    1.02    0.39 
  12   5 -10    0.17    0.38 
 -11  -5  10   -0.25    0.62 
  11   5 -10   -0.13    0.29 
 -10  -5  10    0.52    0.49 
  10   5 -10    0.15    0.35 
  -9  -5  10   -0.48    0.44 
  -9  -5  10    0.91    0.53 
   9   5 -10    0.59    0.37 
  -8  -5  10    1.22    0.45 
  -8  -5  10    0.86    0.73 
  -8  -5  10    1.72    0.92 
   8   5 -10    2.62    0.98 
  -7  -5  10    2.07    0.49 
  -7  -5  10    1.35    0.55 
  -7  -5  10    1.81    0.50 
   7   5 -10    2.20    0.64 
  -6  -5  10   -0.27    0.55 
  -6  -5  10    0.13    0.42 
  -6  -5  10   -0.47    0.62 
   6   5 -10   -0.46    0.52 
  -5  -5  10    0.13    0.64 
  -5  -5  10    0.24    0.39 
  -5  -5  10    0.31    0.42 
   5   5 -10    0.69    0.56 
  -4  -5  10    0.85    0.49 
  -4  -5  10    0.65    0.44 
  -4  -5  10    0.31    0.40 
   4   5 -10    0.47    0.55 
  -3  -5  10    2.81    0.50 
  -3  -5  10    2.78    0.73 
  -3  -5  10    1.78    0.76 
   3   5 -10    2.20    0.64 
  -2  -5  10    0.62    0.46 
   2  -5 -10    0.04    0.30 
  -2  -5  10   -0.63    0.70 
  -2  -5  10    0.24    0.39 
   2   5 -10    0.64    0.56 
  -1  -5  10   12.69    1.48 
  -1  -5  10   12.08    1.48 
  -1  -5  10   12.42    1.37 
   1   5 -10   13.97    1.48 
   0  -5  10    2.58    0.92 
   0  -5  10    3.29    0.98 
   0  -5 -10    2.85    0.44 
   0  -5  10    3.97    0.59 
   0   5 -10    2.76    1.22 
   1  -5  10    0.88    0.51 
  -1  -5 -10    0.18    0.57 
   1  -5  10    0.60    0.33 
   1  -5  10    0.70    0.56 
  -1  -5 -10    0.83    0.28 
  -1   5 -10    0.97    0.51 
   2  -5  10   -0.65    0.42 
  -2  -5 -10    0.21    0.26 
  -2  -5 -10    0.80    0.48 
   2  -5  10    0.23    0.71 
   2  -5  10   -0.21    0.57 
  -2   5 -10    0.03    0.45 
   3  -5  10    0.56    0.38 
   3  -5  10    0.61    0.66 
  -3  -5 -10    0.75    0.28 
   3  -5  10    0.79    0.45 
  -3  -5 -10    0.09    0.42 
   4  -5  10    0.71    0.33 
  -4  -5 -10    0.91    0.29 
  -4  -5 -10    0.40    0.37 
   4  -5  10    0.21    0.47 
   4  -5  10    0.33    0.51 
  -5  -5 -10    1.81    0.36 
   5  -5  10    1.50    0.47 
   5  -5  10    2.30    0.42 
   5  -5  10    0.71    0.52 
  -6  -5 -10    0.08    0.28 
   6  -5  10    0.38    0.41 
   6  -5  10    1.37    0.44 
   6  -5  10    0.56    0.44 
  -8  -6  10   -0.20    0.45 
   8   6 -10    0.31    0.28 
  -7  -6  10    3.89    0.63 
   7   6 -10    4.29    0.57 
  -6  -6  10    0.26    0.29 
  -6  -6  10    1.41    0.41 
   6   6 -10    0.64    0.37 
  -5  -6  10   -0.19    0.28 
  -5  -6  10    0.36    0.38 
  -5  -6  10    0.07    0.33 
  -4  -6  10   -0.80    0.45 
  -4  -6  10    0.18    0.41 
  -4  -6  10   -0.04    0.40 
  -3  -6  10    0.20    0.35 
  -3  -6  10    0.12    0.30 
  -3  -6  10    0.80    0.40 
  -2  -6  10   -0.12    0.43 
  -2  -6  10    0.57    0.38 
  -2  -6  10   -0.38    0.39 
   2  -6 -10    0.21    0.37 
  -1  -6  10    0.08    0.28 
  -1  -6  10    0.29    0.56 
   1  -6 -10    0.11    0.32 
  -1  -6  10    0.12    0.45 
   0  -6 -10    0.45    0.44 
   0  -6  10   -0.12    0.45 
   0  -6 -10    0.00    0.30 
   0  -6  10    0.51    0.43 
   0  -6  10    0.08    0.61 
   1  -6  10   -0.04    0.57 
  -1  -6 -10    0.47    0.38 
   1  -6  10    0.12    0.30 
  -1  -6 -10    0.37    0.30 
   1  -6  10   -0.48    0.29 
  19   0 -11    0.78    0.53 
  19   0 -11   -0.01    0.43 
  19   0 -11   -0.39    0.38 
  18   0 -11   -0.20    0.48 
  18   0 -11   -0.10    0.47 
  18   0 -11    1.02    0.61 
  17   0 -11    0.13    0.73 
  17   0 -11    0.73    0.48 
  16   0 -11   -0.31    0.65 
  16   0 -11    0.61    0.52 
  16   0 -11    0.16    0.35 
  15   0 -11   -0.09    0.49 
  15   0 -11    0.22    0.48 
  14   0 -11   -0.47    0.71 
  14   0 -11    0.74    0.51 
  14   0 -11   -0.07    0.75 
  13   0 -11    6.70    1.16 
 -13   0  11    7.23    0.89 
  13   0 -11    6.34    0.91 
  13   0 -11    6.52    1.01 
  12   0 -11    0.29    0.47 
 -12   0  11   -0.74    0.42 
  12   0 -11   -0.02    0.80 
  12   0 -11    0.78    0.88 
  11   0 -11   -0.49    0.85 
 -11   0  11   -0.29    0.45 
  11   0 -11    0.05    0.42 
  11   0 -11   -0.38    0.90 
 -10   0  11   -0.13    0.49 
  10   0 -11   -0.84    0.93 
  10   0 -11   -0.33    0.41 
  10   0 -11   -0.46    0.84 
  -9   0  11  130.71   13.06 
   9   0 -11  141.26   13.14 
   9   0 -11  126.38   13.04 
   9   0 -11  134.68   13.11 
   8   0 -11   -0.16    0.39 
  -8   0  11    0.28    0.56 
   7   0 -11   16.11    1.69 
   6   0 -11    0.39    0.37 
   5   0 -11   16.76    1.62 
   5   0 -11   10.62    2.27 
   5   0 -11   17.73    2.96 
   4   0 -11    0.42    1.26 
   4   0 -11   -0.02    0.35 
   3   0 -11   13.28    2.36 
   3   0 -11    8.57    1.59 
   3   0 -11   11.52    1.18 
   2   0 -11    0.35    0.33 
   2   0 -11   -0.23    1.01 
   1   0 -11    0.43    0.34 
   0   0 -11   -0.07    0.35 
   0   0  11    1.55    0.73 
   0   0 -11   -0.20    0.58 
  -1   0 -11    0.97    0.39 
   1   0  11    0.02    0.91 
  -1   0 -11    0.11    0.54 
   1   0  11    0.51    0.51 
  -2   0 -11    0.79    1.34 
   2   0  11    0.02    0.68 
   2   0  11    0.26    0.81 
  -2   0 -11   -1.11    0.50 
   2   0  11   -0.26    0.66 
  -2   0 -11   -0.28    0.47 
  -3   0 -11   46.28    4.58 
  -3   0 -11   41.79    4.60 
   3   0  11   47.72    4.62 
   3   0  11   48.35    4.66 
   4   0  11    0.39    0.72 
  -4   0 -11    0.85    1.03 
  -4   0 -11   -0.10    0.56 
   4   0  11   -1.05    0.70 
  -4   0 -11    1.00    0.63 
   4   0  11    0.71    0.68 
   5   0  11    0.98    0.69 
   5   0  11   -0.11    0.69 
  -5   0 -11   -0.43    0.63 
  -5   0 -11    0.37    0.96 
  -6   0 -11   -0.52    0.58 
  -6   0 -11   -0.74    0.66 
   6   0  11    0.87    0.46 
   6   0  11    0.27    0.63 
   6   0  11    0.00    0.44 
  -7   0 -11   -0.15    0.69 
  -7   0 -11    1.69    0.78 
   7   0  11    1.98    0.65 
   7   0  11    1.05    0.64 
   7   0  11    0.88    0.64 
  -8   0 -11   -0.16    0.67 
  -8   0 -11   -0.92    0.66 
   8   0  11   -0.19    0.40 
   8   0  11   -0.33    0.41 
   8   0  11    0.10    0.57 
  -9   0 -11   -0.07    0.47 
   9   0  11   -0.08    0.82 
   9   0  11    0.36    0.56 
  10   0  11    0.39    0.54 
 -10   0 -11    0.10    0.39 
  10   0  11    0.08    0.47 
 -11   0 -11    2.05    0.51 
  11   0  11    1.16    0.61 
  11   0  11    0.75    0.33 
 -12   0 -11   -0.49    0.38 
  19  -1 -11    1.69    0.54 
  19  -1 -11    1.63    0.78 
  19  -1 -11    1.16    0.50 
  19   1 -11    1.70    0.42 
  19   1 -11   -0.56    0.67 
  18  -1 -11   -0.13    0.54 
  18  -1 -11   -1.05    0.47 
  18  -1 -11   -1.01    0.68 
  18   1 -11    0.30    0.37 
  18   1 -11   -0.13    0.27 
  18   1 -11    0.68    0.55 
  17  -1 -11   -0.17    0.45 
  17  -1 -11   -1.47    0.74 
  17  -1 -11   -0.03    0.68 
  17   1 -11    0.47    0.48 
  17   1 -11    1.29    0.55 
  16  -1 -11    5.43    1.01 
  16  -1 -11    4.87    0.75 
  16  -1 -11    2.52    1.06 
  16   1 -11    5.58    0.81 
  16   1 -11    5.82    0.80 
  16   1 -11    5.80    0.90 
  15  -1 -11    0.65    0.85 
  15  -1 -11    0.66    0.86 
  15  -1 -11    0.28    0.54 
  15   1 -11    0.31    0.68 
  15   1 -11   -0.82    0.54 
  15   1 -11    0.30    0.61 
  14  -1 -11    1.07    0.88 
  14  -1 -11    1.00    0.55 
 -14  -1  11    0.90    0.53 
  14  -1 -11    0.16    0.93 
  14   1 -11    1.14    0.66 
  14   1 -11    3.08    0.60 
  14   1 -11    0.16    0.48 
  13  -1 -11    1.32    1.08 
  13  -1 -11   -0.09    0.48 
  13  -1 -11    0.31    0.94 
 -13  -1  11   -0.79    0.48 
  13   1 -11   -0.03    0.68 
  13   1 -11    0.39    0.49 
  13   1 -11    1.34    0.69 
 -12  -1  11   10.39    1.23 
  12  -1 -11   10.15    1.26 
  12  -1 -11   10.27    1.61 
  12  -1 -11   10.72    2.34 
  12   1 -11   10.93    1.43 
  12   1 -11   11.73    1.27 
  12   1 -11   11.08    1.41 
 -12   1  11   11.22    1.27 
  11  -1 -11    4.66    0.78 
 -11  -1  11    6.07    0.86 
 -11   1  11    4.80    0.79 
  11   1 -11    4.93    0.78 
  11   1 -11    5.27    0.95 
  11   1 -11    4.96    0.96 
 -10  -1  11    7.96    1.05 
  10  -1 -11    6.75    0.96 
 -10   1  11    6.56    0.92 
  10   1 -11    7.85    0.95 
  10   1 -11    8.27    1.17 
  10   1 -11    9.65    1.20 
   9  -1 -11    8.64    1.07 
  -9  -1  11    9.35    1.20 
   9   1 -11    9.64    1.29 
   9   1 -11    8.95    1.07 
   9   1 -11    8.84    1.27 
  -9   1  11    8.94    1.06 
  -8  -1  11    3.98    0.82 
   8  -1 -11    3.07    0.58 
   8   1 -11    3.67    0.71 
   8   1 -11    3.57    0.86 
   8   1 -11    3.00    0.59 
  -8   1  11    3.32    0.64 
   7  -1 -11    1.49    0.48 
  -7  -1  11    2.53    0.77 
   7   1 -11    3.15    0.84 
   7   1 -11    2.29    0.50 
   7   1 -11    3.09    0.82 
   6  -1 -11    3.59    1.44 
   6  -1 -11    1.57    0.51 
   6   1 -11    1.95    0.86 
   6   1 -11    2.55    0.50 
   6   1 -11    0.86    0.88 
   5  -1 -11    0.07    0.35 
   5  -1 -11    1.69    1.23 
   5   1 -11    0.57    0.42 
   4  -1 -11   17.77    2.41 
   4  -1 -11   16.04    1.72 
   4   1 -11   17.13    1.78 
   4   1 -11   18.38    3.04 
  -3  -1  11    0.83    0.54 
   3   1 -11    0.52    0.45 
   3   1 -11    0.94    1.70 
  -2  -1  11   19.28    2.14 
   2  -1 -11   21.25    2.09 
   2   1 -11   19.84    3.75 
   2   1 -11   21.74    2.16 
  -1  -1  11    0.42    0.49 
  -1  -1  11   -0.47    0.85 
   1  -1 -11    0.33    0.28 
   1   1 -11   -0.25    0.50 
   1   1 -11   -0.16    0.84 
  -1   1  11    0.23    0.58 
   1   1 -11    1.05    0.77 
   0  -1  11   39.97    3.95 
   0  -1 -11   43.84    3.91 
   0  -1  11   35.15    3.86 
   0  -1  11   43.35    4.00 
   0  -1  11   37.88    4.34 
   0   1 -11   37.74    3.98 
   0   1  11   35.25    3.90 
   0   1 -11   35.64    3.95 
   0   1 -11   40.90    4.17 
   0   1 -11   37.89    3.89 
  -1  -1 -11    0.52    0.50 
   1  -1  11   -0.08    0.45 
   1  -1  11   -0.84    0.97 
   1  -1  11    0.76    0.65 
   1  -1  11    0.67    0.79 
  -1  -1 -11    0.31    0.27 
  -1   1 -11    0.82    0.77 
  -1   1 -11    2.09    0.89 
  -1   1 -11    0.07    0.77 
  -1   1 -11    0.23    0.63 
   1   1  11    0.64    0.51 
   2  -1  11   11.04    1.32 
   2  -1  11    9.12    1.26 
  -2  -1 -11   11.90    1.11 
   2  -1  11    7.49    1.51 
  -2  -1 -11   11.10    1.19 
   2  -1  11   11.28    1.18 
   2   1  11   11.18    1.24 
   2   1  11    9.04    1.68 
  -2   1 -11   11.67    1.61 
  -2   1 -11    7.90    1.49 
  -2   1 -11    7.36    1.37 
   3  -1  11    2.38    0.83 
  -3  -1 -11    2.50    0.43 
   3  -1  11    3.15    0.57 
   3  -1  11    2.61    1.06 
   3  -1  11    3.49    0.71 
  -3  -1 -11    2.29    0.55 
   3   1  11    2.93    0.64 
   3   1  11    4.43    0.98 
  -3   1 -11    3.20    1.15 
  -3   1 -11    2.22    0.76 
  -4  -1 -11    1.55    0.38 
  -4  -1 -11    2.00    0.99 
  -4  -1 -11    1.32    0.58 
   4  -1  11    3.33    1.07 
   4  -1  11    0.74    0.65 
   4   1  11    0.89    0.55 
  -4   1 -11    0.62    0.92 
   4   1  11    1.83    0.88 
  -4   1 -11    0.06    0.88 
  -5  -1 -11    4.81    1.26 
   5  -1  11    2.33    0.78 
  -5  -1 -11    3.32    0.57 
  -5  -1 -11    3.35    0.51 
   5  -1  11    1.26    1.07 
   5  -1  11    2.04    0.65 
  -5   1 -11    2.32    1.00 
  -5   1 -11    2.93    0.91 
   5   1  11    2.38    0.61 
   5   1  11    1.92    0.86 
   6  -1  11    5.17    0.77 
  -6  -1 -11    4.15    0.74 
   6  -1  11    3.42    0.85 
   6  -1  11    2.59    0.85 
  -6  -1 -11    6.13    0.95 
  -6  -1 -11    3.65    0.64 
  -6   1 -11    3.00    1.22 
   6   1  11    6.00    0.91 
   6   1  11    3.74    0.70 
  -6   1 -11    4.34    0.96 
   7  -1  11   -0.11    1.11 
   7  -1  11    0.42    0.63 
  -7  -1 -11    0.01    0.45 
   7  -1  11    0.32    0.50 
  -7  -1 -11    0.51    0.90 
  -7   1 -11    0.22    0.67 
   7   1  11    1.88    0.69 
   7   1  11    0.50    0.47 
   8  -1  11    3.63    0.64 
   8  -1  11    2.31    0.70 
   8  -1  11    2.72    0.64 
  -8  -1 -11    5.13    0.97 
  -8   1 -11    3.41    0.79 
   8   1  11    3.48    0.56 
   9  -1  11    0.44    0.59 
  -9  -1 -11    0.38    0.56 
   9  -1  11   -0.21    0.76 
  -9  -1 -11    1.28    0.70 
   9  -1  11    0.03    0.66 
   9   1  11    0.68    0.62 
  -9   1 -11    1.34    0.75 
   9   1  11    1.33    0.68 
 -10  -1 -11    1.31    0.47 
  10  -1  11    0.86    0.34 
  10  -1  11    0.47    0.37 
 -10  -1 -11    0.81    0.39 
  10   1  11    1.14    0.51 
  10   1  11    1.05    0.42 
 -10   1 -11    0.27    0.48 
  11  -1  11    0.56    0.26 
 -11  -1 -11    0.52    0.56 
  11   1  11    0.02    0.39 
 -11   1 -11   -0.34    0.37 
  11   1  11    0.71    0.63 
  18  -2 -11   -1.00    0.61 
  18  -2 -11    0.45    0.50 
  18   2 -11   -0.57    0.32 
  18   2 -11    0.30    0.44 
  17  -2 -11   -0.75    0.49 
  17  -2 -11    0.25    0.70 
  17   2 -11    0.86    0.56 
  17   2 -11    0.35    0.43 
  16  -2 -11    0.19    0.86 
  16  -2 -11   -0.43    0.49 
  16   2 -11    0.30    0.69 
  16   2 -11   -0.52    0.54 
  15  -2 -11    2.83    0.60 
  15   2 -11    2.31    0.71 
  15   2 -11    3.48    0.62 
  15   2 -11    1.19    0.63 
 -14  -2  11    0.59    0.54 
  14   2 -11    0.27    0.68 
  14   2 -11    0.52    0.61 
  14   2 -11    0.28    0.69 
 -13  -2  11    4.48    0.83 
  13  -2 -11    3.52    0.79 
  13   2 -11    3.30    0.91 
  13   2 -11    5.46    0.91 
  13   2 -11    5.81    0.96 
  13   2 -11    7.01    1.43 
  12  -2 -11    1.27    0.74 
 -12  -2  11    1.04    0.47 
  12   2 -11   -0.25    1.24 
  12   2 -11    0.32    0.63 
  12   2 -11    0.16    0.56 
  12   2 -11    1.34    0.52 
  11  -2 -11    0.30    0.75 
 -11  -2  11    2.39    0.54 
  11   2 -11    1.71    0.70 
  11   2 -11    1.78    1.24 
  11   2 -11    0.90    0.72 
  11   2 -11    0.77    0.59 
  10  -2 -11    8.29    1.36 
 -10  -2  11   10.01    1.23 
 -10  -2  11    7.60    1.24 
  10   2 -11    8.46    1.08 
  10   2 -11    8.98    1.23 
  10   2 -11    8.08    1.24 
  10   2 -11    8.59    1.39 
  -9  -2  11    3.36    1.01 
  -9  -2  11    3.64    0.90 
   9   2 -11    4.29    0.86 
   9   2 -11    3.65    0.83 
   9   2 -11    5.06    1.28 
   9   2 -11    3.17    0.70 
  -8  -2  11    6.45    1.21 
  -8  -2  11    8.13    1.16 
  -8  -2  11    6.78    1.12 
   8   2 -11    7.75    1.03 
   8   2 -11   10.78    1.63 
   8   2 -11    9.25    1.18 
   8   2 -11    6.24    1.14 
  -7  -2  11    1.37    0.81 
  -7  -2  11    2.51    0.93 
  -7  -2  11    0.93    0.56 
  -7  -2  11    1.15    0.71 
   7   2 -11    2.35    0.58 
   7   2 -11    2.75    0.80 
   7   2 -11    1.68    0.63 
   7   2 -11    3.11    0.88 
   6  -2 -11    0.78    0.51 
  -6  -2  11    2.00    0.96 
  -6  -2  11    1.32    0.52 
  -6  -2  11    2.32    0.80 
  -6  -2  11    1.59    0.68 
   6   2 -11    0.73    1.16 
   6   2 -11    1.51    0.78 
   6   2 -11    0.57    0.62 
   6   2 -11    0.76    0.79 
  -5  -2  11    3.30    1.06 
  -5  -2  11    4.14    0.86 
  -5  -2  11    2.27    0.73 
  -5  -2  11    1.29    0.62 
   5   2 -11    3.32    0.88 
   5   2 -11    2.78    0.70 
   5   2 -11    2.22    1.16 
  -5   2  11    1.56    0.73 
   5   2 -11    2.25    0.82 
  -4  -2  11    3.39    0.60 
  -4  -2  11    4.21    0.79 
   4  -2 -11    2.97    0.49 
  -4  -2  11    4.78    0.92 
  -4  -2  11    2.78    0.85 
   4   2 -11    3.18    0.89 
   4   2 -11    3.06    0.85 
   4   2 -11    2.04    0.97 
  -4   2  11    2.70    0.66 
  -3  -2  11    2.54    1.36 
  -3  -2  11    6.93    1.13 
  -3  -2  11    4.95    0.78 
   3  -2 -11    5.27    0.68 
  -3  -2  11    5.98    0.98 
   3   2 -11    4.55    1.05 
   3   2 -11    5.17    1.11 
   3   2 -11    6.85    1.22 
  -3   2  11    4.79    0.80 
  -2  -2  11    1.70    1.35 
  -2  -2  11   -0.36    0.80 
  -2  -2  11   -0.32    0.43 
  -2  -2  11   -0.05    0.65 
   2   2 -11    1.11    0.92 
   2   2 -11   -1.04    1.27 
   2   2 -11   -0.21    0.64 
  -2   2  11    0.34    0.53 
  -1  -2  11    2.43    0.75 
  -1  -2  11    1.29    0.49 
  -1  -2  11    0.24    1.37 
   1  -2 -11    2.42    0.81 
  -1  -2  11    0.70    0.80 
   1  -2 -11    1.78    0.33 
  -1   2  11    1.36    0.54 
   1   2 -11    1.27    0.68 
   1   2 -11    2.21    1.02 
   0  -2 -11    0.52    0.27 
   0  -2 -11    0.74    0.63 
   0  -2  11    0.88    0.79 
   0  -2  11    1.12    0.46 
   0  -2  11    0.78    0.68 
   0   2 -11    1.59    1.32 
   0   2 -11    0.73    0.89 
   0   2  11    0.09    0.46 
  -1  -2 -11    0.84    0.28 
   1  -2  11    0.56    0.67 
  -1  -2 -11    0.54    0.59 
   1  -2  11    0.55    0.47 
   1  -2  11   -0.19    0.74 
  -1   2 -11    0.02    1.15 
  -1   2 -11    1.38    0.86 
   1   2  11    1.20    0.44 
  -2  -2 -11    1.10    0.52 
   2  -2  11    1.92    0.67 
   2  -2  11    0.97    0.77 
   2  -2  11    1.77    0.48 
   2   2  11    1.00    0.45 
  -2   2 -11    0.41    0.84 
  -3  -2 -11    6.27    0.81 
  -3  -2 -11    6.13    0.71 
   3  -2  11    4.85    0.81 
   3  -2  11    6.97    1.10 
   3  -2  11    6.61    1.01 
  -3   2 -11    6.59    1.12 
   3   2  11    6.01    0.75 
   4  -2  11    4.39    0.67 
  -4  -2 -11    4.48    0.56 
  -4  -2 -11    4.31    0.66 
   4  -2  11    4.15    0.89 
   4  -2  11    3.85    0.69 
   4   2  11    4.44    0.68 
  -4   2 -11    3.79    0.95 
  -5  -2 -11    0.94    0.33 
  -5  -2 -11    0.49    0.40 
   5  -2  11    0.38    0.59 
   5  -2  11    0.57    0.72 
  -5   2 -11    2.26    0.59 
   5   2  11    0.96    0.42 
  -6  -2 -11    1.36    0.64 
  -6  -2 -11    0.67    0.38 
   6  -2  11    0.03    0.55 
   6  -2  11    0.03    0.66 
   6   2  11    0.79    0.30 
  -6   2 -11    0.18    0.52 
   7  -2  11    2.15    0.69 
  -7  -2 -11    3.17    0.54 
  -7  -2 -11    1.51    0.46 
   7  -2  11    3.53    0.55 
   7  -2  11    2.49    0.49 
  -7   2 -11    1.50    0.71 
  -8  -2 -11    2.17    1.09 
   8  -2  11    0.84    0.62 
  -8  -2 -11   -0.45    0.49 
   8  -2  11    0.16    0.49 
   8  -2  11    0.83    0.43 
   8   2  11    0.59    0.42 
  -8   2 -11    2.21    0.68 
  -9  -2 -11    0.37    0.60 
   9  -2  11   -0.42    0.35 
   9  -2  11    0.39    0.44 
   9  -2  11   -0.20    0.46 
  -9   2 -11    0.10    0.48 
   9   2  11   -0.25    0.25 
 -10  -2 -11    0.33    0.55 
 -10  -2 -11    0.20    0.30 
  10  -2  11    0.26    0.33 
  10  -2  11   -0.03    0.40 
  10  -2  11   -0.38    0.47 
  10   2  11    0.35    0.32 
 -10   2 -11   -0.26    0.26 
  11  -2  11    0.77    0.36 
 -11  -2 -11    1.28    0.52 
 -11  -2 -11    1.65    0.58 
  11  -2  11    0.94    0.29 
 -11   2 -11    0.89    0.35 
  11   2  11    1.15    0.35 
  17  -3 -11    0.24    0.69 
  17   3 -11   -0.01    0.37 
  17   3 -11    0.48    0.79 
  16  -3 -11    0.57    0.66 
  16   3 -11   -0.37    0.39 
  16   3 -11    0.16    0.75 
  15   3 -11    1.13    0.77 
  15   3 -11    0.08    0.63 
  14   3 -11    0.44    0.78 
  14   3 -11    0.91    1.19 
 -13  -3  11    0.38    0.64 
  13   3 -11    0.17    0.49 
  13   3 -11    0.55    0.82 
 -12  -3  11    1.14    0.71 
  12   3 -11   -0.34    0.83 
  12   3 -11    0.32    0.69 
 -11  -3  11   -0.10    0.49 
  11   3 -11    1.28    0.71 
  11   3 -11    0.73    0.82 
 -10  -3  11   -0.42    0.74 
 -10  -3  11   -0.41    0.62 
 -10  -3  11   -0.57    0.64 
  10   3 -11    1.00    0.83 
  10   3 -11    0.34    0.71 
  -9  -3  11   17.05    1.84 
  -9  -3  11   14.51    1.88 
  -9  -3  11   16.78    1.98 
   9   3 -11   15.24    1.88 
   9   3 -11   18.15    2.00 
  -8  -3  11    0.45    0.66 
  -8  -3  11    1.24    0.53 
  -8  -3  11    1.86    0.72 
   8   3 -11    0.30    0.78 
   8   3 -11    0.13    0.60 
  -7  -3  11   10.33    1.23 
  -7  -3  11   10.83    1.45 
   7   3 -11   11.62    1.61 
  -6  -3  11    0.37    0.44 
  -6  -3  11   -0.38    0.61 
  -6  -3  11    0.35    0.72 
  -6  -3  11   -0.67    1.19 
   6   3 -11    0.30    0.58 
  -5  -3  11    0.49    0.44 
  -5  -3  11   -0.10    0.64 
  -5  -3  11   -1.79    1.28 
  -5  -3  11    0.85    0.70 
   5   3 -11   -0.05    0.82 
   5   3 -11    1.12    0.93 
  -4  -3  11    0.09    0.64 
  -4  -3  11    0.51    0.72 
   4  -3 -11    0.38    0.43 
  -4  -3  11    1.43    0.48 
   4   3 -11   -0.30    1.24 
   4   3 -11   -0.75    0.83 
  -3  -3  11   -0.99    0.43 
  -3  -3  11   -0.29    0.74 
  -3  -3  11    1.28    0.67 
   3  -3 -11    0.18    0.38 
   3   3 -11    0.88    0.79 
  -2  -3  11    9.49    1.15 
   2  -3 -11    8.65    0.91 
  -2  -3  11    6.28    1.20 
  -2  -3  11    8.05    1.00 
   2   3 -11    7.37    1.29 
  -2   3  11    6.90    1.03 
   1  -3 -11    2.97    0.42 
   1  -3 -11    2.46    0.91 
  -1  -3  11    2.41    0.58 
  -1   3  11    2.76    0.54 
   0  -3  11    0.70    0.48 
   0  -3 -11    0.53    0.67 
   0  -3  11    0.61    0.78 
   0  -3 -11    0.44    0.27 
   0   3 -11   -0.31    0.53 
   0   3  11    0.19    0.45 
   1  -3  11   -0.54    0.47 
   1  -3  11   -0.33    0.77 
  -1  -3 -11    1.25    0.59 
  -1  -3 -11    0.65    0.27 
   1  -3  11   -0.48    0.70 
  -1   3 -11   -0.17    0.53 
   1   3  11   -0.52    0.37 
   2  -3  11    6.19    1.02 
   2  -3  11    4.06    0.98 
  -2  -3 -11    3.81    0.81 
  -2  -3 -11    6.24    0.66 
   2  -3  11    5.74    0.81 
  -2   3 -11    6.70    1.11 
   2   3  11    5.35    0.72 
   3  -3  11   -0.30    0.50 
  -3  -3 -11    0.35    0.46 
   3  -3  11    0.59    0.50 
  -3  -3 -11    0.28    0.20 
   3  -3  11    1.46    0.75 
   3   3  11    0.76    0.36 
  -3   3 -11   -1.10    0.72 
   4  -3  11    0.23    0.71 
   4  -3  11   -0.09    0.43 
  -4  -3 -11    1.46    0.45 
   4  -3  11    1.00    0.53 
   4   3  11    1.27    0.37 
  -4   3 -11    1.08    0.56 
   5  -3  11   18.79    1.85 
   5  -3  11   14.51    1.77 
   5  -3  11   15.40    1.72 
  -5   3 -11   16.94    1.87 
   6  -3  11    1.98    0.71 
   6  -3  11    1.00    0.59 
  -6  -3 -11    0.58    0.41 
   6  -3  11    0.99    0.43 
  -6  -3 -11    1.66    0.35 
  -6   3 -11    0.91    0.63 
   6   3  11    1.85    0.39 
  -7  -3 -11   -0.68    0.33 
   7  -3  11    0.91    0.44 
   7  -3  11   -0.19    0.48 
   7  -3  11    0.28    0.41 
  -7  -3 -11    0.27    0.36 
  -7   3 -11    0.56    0.59 
   7   3  11    0.19    0.36 
   8  -3  11    0.11    0.42 
   8  -3  11    0.13    0.33 
   8  -3  11    0.61    0.38 
  -8  -3 -11   -0.06    0.31 
   8   3  11    0.01    0.17 
  -8   3 -11   -0.46    0.42 
   9  -3  11    0.35    0.34 
   9  -3  11    0.48    0.30 
   9  -3  11   -0.02    0.42 
  -9   3 -11    0.88    0.36 
  10  -3  11   -0.05    0.44 
  10  -3  11   -0.05    0.27 
  10   3  11   -0.10    0.17 
  15   4 -11    0.50    0.38 
  14   4 -11    0.33    0.38 
  13   4 -11    0.90    0.42 
 -12  -4  11    0.90    0.84 
  12   4 -11   -0.09    0.67 
  11   4 -11    0.09    0.64 
 -10  -4  11    0.38    0.95 
 -10  -4  11   -0.60    0.59 
  10   4 -11   -0.34    0.62 
  -9  -4  11    7.11    1.33 
  -9  -4  11    6.14    0.97 
  -9  -4  11    5.02    0.90 
  -9  -4  11    6.56    0.96 
   9   4 -11    8.18    0.96 
  -8  -4  11    0.52    0.66 
  -8  -4  11   -0.15    0.90 
  -8  -4  11   -0.50    0.57 
   8   4 -11    0.37    0.46 
  -7  -4  11    5.26    0.96 
  -7  -4  11    5.74    0.99 
  -7  -4  11    8.05    1.03 
   7   4 -11    7.59    1.06 
  -6  -4  11    2.16    0.74 
  -6  -4  11    1.72    0.54 
  -6  -4  11    2.48    0.68 
   6   4 -11    1.56    0.57 
  -5  -4  11    1.85    0.56 
  -5  -4  11    2.66    0.72 
  -5  -4  11    1.45    0.52 
   5   4 -11    2.31    0.74 
  -4  -4  11    2.83    0.73 
  -4  -4  11    2.32    0.76 
   4  -4 -11    2.12    0.53 
  -4  -4  11    2.64    0.56 
   4   4 -11    1.51    0.75 
  -3  -4  11   -0.19    0.72 
  -3  -4  11   -0.06    0.48 
  -3  -4  11    0.63    0.65 
   3  -4 -11    0.37    0.33 
   3   4 -11   -0.09    0.69 
  -2  -4  11    0.29    0.51 
  -2  -4  11   -0.50    0.72 
   2  -4 -11   -0.33    0.30 
  -2  -4  11   -0.01    0.64 
   2   4 -11   -0.40    0.48 
  -1  -4  11    0.01    0.73 
  -1  -4  11    0.86    0.67 
  -1  -4  11    0.04    0.52 
   1  -4 -11   -0.14    0.81 
   1  -4 -11    0.45    0.30 
   1   4 -11    0.87    0.69 
   0  -4 -11    0.45    0.44 
   0  -4 -11   -0.02    0.65 
   0  -4  11    0.16    0.53 
   0  -4  11   -0.12    0.64 
   0  -4  11    1.23    0.71 
   0   4 -11   -0.11    0.69 
   1  -4  11    3.51    0.67 
  -1  -4 -11    3.89    0.49 
   1  -4  11    2.83    0.71 
   1  -4  11    3.54    0.67 
   1   4  11    3.40    0.56 
  -1   4 -11    2.72    0.83 
   2  -4  11    0.10    0.45 
   2  -4  11   -0.26    0.63 
  -2  -4 -11   -0.24    0.49 
  -2  -4 -11    0.32    0.27 
   2  -4  11    0.29    0.74 
  -2   4 -11    1.13    0.65 
   2   4  11    0.16    0.31 
  -3  -4 -11    1.75    0.34 
   3  -4  11    2.67    0.52 
   3  -4  11    0.81    0.59 
  -3   4 -11    1.96    0.67 
   3   4  11    1.62    0.38 
  -4  -4 -11    0.37    0.27 
   4  -4  11    0.52    0.43 
  -4  -4 -11   -0.01    0.51 
   4   4  11   -0.24    0.40 
   5  -4  11    1.28    0.69 
  -5  -4 -11    0.50    0.28 
   5  -4  11    0.10    0.40 
  -5  -4 -11    0.48    0.37 
   5   4  11    0.51    0.28 
  -5   4 -11    0.40    0.53 
  -6  -4 -11   -0.03    0.21 
   6  -4  11    0.02    0.28 
   6  -4  11    0.20    0.40 
  -6  -4 -11    0.05    0.29 
   6   4  11    0.01    0.24 
  -6   4 -11    0.40    0.47 
  -7  -4 -11    0.24    0.36 
   7  -4  11   -0.33    0.33 
   7  -4  11    0.46    0.51 
  -7  -4 -11    0.51    0.27 
   7   4  11    0.34    0.17 
   8  -4  11    0.85    0.35 
  -8  -4 -11    0.37    0.35 
   8  -4  11    0.37    0.35 
   8  -4  11    0.39    0.29 
   8   4  11    0.98    0.24 
  13   5 -11   -0.13    0.28 
  12   5 -11    0.77    0.39 
  11   5 -11    1.31    0.35 
 -10  -5  11    0.78    0.59 
  10   5 -11   -0.31    0.30 
  -9  -5  11    0.04    0.47 
  -9  -5  11    0.49    0.62 
   9   5 -11    0.71    0.34 
  -8  -5  11    1.71    0.44 
  -8  -5  11    0.94    0.48 
  -8  -5  11    0.99    0.54 
   8   5 -11    1.44    0.54 
  -7  -5  11    1.09    0.57 
  -7  -5  11   -0.11    0.44 
  -7  -5  11    1.16    0.66 
   7   5 -11    0.97    0.57 
  -6  -5  11    0.80    0.45 
  -6  -5  11    0.96    0.62 
   6   5 -11    2.19    1.00 
  -5  -5  11    0.90    0.44 
  -5  -5  11    2.07    0.75 
  -4  -5  11    1.29    0.60 
  -4  -5  11    1.68    0.46 
   4   5 -11    0.73    0.70 
   3  -5 -11   -0.25    0.41 
  -3  -5  11    1.15    1.04 
  -3  -5  11   -0.07    0.40 
  -3  -5  11   -0.09    0.64 
   3   5 -11   -0.71    0.68 
  -2  -5  11    2.15    0.86 
  -2  -5  11    1.67    0.46 
   2  -5 -11    1.43    0.35 
   2   5 -11    1.63    0.75 
  -1  -5  11    0.03    0.39 
   1  -5 -11    0.48    0.63 
  -1  -5  11    0.24    0.71 
   1  -5 -11   -0.20    0.25 
  -1  -5  11    0.31    1.01 
   1   5 -11   -0.77    0.56 
   0  -5  11    1.22    0.44 
   0  -5 -11   -0.42    0.52 
   0  -5  11    1.39    0.68 
   0  -5 -11    0.64    0.29 
   0  -5  11    0.88    0.45 
   0   5 -11    1.50    0.52 
   1  -5  11   -0.02    0.52 
   1  -5  11    0.51    0.46 
  -1  -5 -11   -0.38    0.24 
  -1  -5 -11    0.44    0.45 
   1  -5  11   -0.09    0.40 
  -1   5 -11    0.00    0.43 
  -2  -5 -11    0.25    0.19 
   2  -5  11    0.86    0.48 
   2  -5  11   -0.17    0.41 
   2  -5  11    1.10    0.44 
  -2  -5 -11    0.09    0.39 
   3  -5  11    1.01    0.49 
   3  -5  11    0.61    0.44 
  -3  -5 -11    0.87    0.30 
   3  -5  11    0.73    0.45 
   4  -5  11    0.21    0.40 
   4  -5  11    0.39    0.43 
  -4  -5 -11    0.02    0.21 
   4  -5  11    0.11    0.39 
  -4  -5 -11    0.11    0.20 
   5  -5  11   -0.22    0.40 
   5  -5  11    0.31    0.42 
  -5  -5 -11    0.02    0.21 
  -5  -5 -11   -0.13    0.28 
   5  -5  11    0.06    0.62 
  -7  -6  11    1.91    0.60 
   7   6 -11    1.88    0.41 
  -6  -6  11    0.87    0.41 
  -6  -6  11    0.24    0.44 
  -5  -6  11   -0.07    0.29 
  -5  -6  11    1.11    0.40 
  -5  -6  11    0.68    0.33 
  -4  -6  11    0.26    0.39 
  -4  -6  11   -0.06    0.46 
  -4  -6  11   -0.10    0.39 
  -3  -6  11    0.05    0.29 
  -3  -6  11   -0.08    0.47 
  -3  -6  11    0.06    0.38 
  -2  -6  11    0.53    0.50 
  -2  -6  11    0.17    0.40 
  -2  -6  11    0.28    0.27 
   1  -6 -11   -0.16    0.27 
  -1  -6  11   -0.11    0.41 
   1  -6 -11   -0.39    0.46 
  -1  -6  11    0.12    0.29 
  -1  -6  11    0.73    0.38 
  19   0 -12   -0.11    0.42 
  19   0 -12   -0.29    0.52 
  19   0 -12   -0.64    0.58 
  18   0 -12   -0.52    0.45 
  18   0 -12   -0.56    0.59 
  18   0 -12   -0.15    0.48 
  17   0 -12   -0.34    0.70 
  17   0 -12   -0.28    0.61 
  17   0 -12   -0.51    0.44 
  16   0 -12    1.69    0.41 
  16   0 -12    1.79    0.72 
  16   0 -12    1.56    0.59 
  15   0 -12    0.18    0.51 
  15   0 -12    0.00    0.53 
  15   0 -12    0.52    0.53 
 -14   0  12    2.15    0.55 
  14   0 -12    4.44    0.84 
  14   0 -12    3.33    0.65 
  14   0 -12    2.21    0.86 
  13   0 -12   -0.14    0.75 
 -13   0  12   -0.36    0.42 
  13   0 -12    0.07    0.48 
  13   0 -12   -0.58    0.79 
  12   0 -12   23.49    3.25 
 -12   0  12   29.77    2.83 
  12   0 -12   30.80    3.22 
  12   0 -12   25.99    2.83 
  11   0 -12   -0.94    0.83 
  11   0 -12   -1.12    0.84 
 -11   0  12    0.33    0.48 
  11   0 -12    0.09    0.43 
 -10   0  12   25.50    2.70 
  10   0 -12   26.43    2.86 
  10   0 -12   26.71    2.85 
  10   0 -12   26.66    2.69 
   9   0 -12   -0.14    0.88 
   9   0 -12   -0.06    0.39 
  -9   0  12   -0.40    0.53 
   9   0 -12   -0.37    0.82 
   8   0 -12   68.87    6.48 
  -8   0  12   67.06    6.52 
   8   0 -12   58.91    6.54 
   8   0 -12   67.65    6.58 
   7   0 -12   -0.14    0.88 
   7   0 -12   -0.26    0.85 
  -7   0  12   -0.38    0.40 
   6   0 -12    1.56    1.11 
  -6   0  12    1.30    0.68 
   6   0 -12    1.51    0.42 
  -5   0  12    1.13    0.67 
   5   0 -12   -0.19    0.34 
   4   0 -12    1.39    1.45 
  -4   0  12    0.84    0.67 
   4   0 -12    0.41    0.35 
   3   0 -12    0.33    0.48 
   3   0 -12   -0.37    0.33 
  -3   0  12   -0.65    0.64 
   3   0 -12   -0.51    0.82 
   2   0 -12   32.99    3.64 
   2   0 -12   38.94    3.59 
  -2   0  12   32.80    3.60 
   2   0 -12   35.41    3.51 
   1   0 -12    0.10    0.58 
  -1   0  12   -0.66    0.66 
   1   0 -12    0.09    0.41 
  -1   0  12    0.69    1.14 
   1   0 -12    0.60    0.54 
   0   0  12   19.37    2.37 
   0   0 -12   19.48    2.23 
   0   0  12   23.49    2.46 
   0   0 -12   24.76    2.33 
   0   0 -12   23.47    2.40 
  -1   0 -12   -0.91    0.72 
  -1   0 -12    0.65    0.39 
   1   0  12   -0.64    0.84 
  -1   0 -12    0.40    0.54 
  -1   0 -12   -1.07    1.41 
   1   0  12   -0.68    0.66 
  -2   0 -12   34.04    3.33 
   2   0  12   28.66    3.32 
  -2   0 -12   32.39    3.38 
  -2   0 -12   32.69    3.28 
  -2   0 -12   37.31    3.52 
   2   0  12   31.92    3.39 
  -3   0 -12   -0.20    0.52 
   3   0  12    0.18    0.65 
  -3   0 -12    0.00    1.11 
  -3   0 -12   -0.52    0.47 
   3   0  12   -1.05    0.77 
   3   0  12   -0.60    0.46 
  -3   0 -12    0.54    0.73 
   4   0  12   22.42    2.41 
  -4   0 -12   22.05    2.34 
  -4   0 -12   22.46    2.41 
   5   0  12   -0.47    0.54 
   5   0  12    0.13    0.62 
   5   0  12    0.40    0.68 
  -5   0 -12   -0.72    0.47 
  -5   0 -12   -0.28    0.63 
  -5   0 -12   -0.01    0.67 
   6   0  12    0.56    0.66 
  -6   0 -12    1.07    0.82 
   6   0  12    0.76    0.44 
   6   0  12   -0.30    0.44 
  -6   0 -12    1.35    0.71 
  -7   0 -12   -0.42    0.50 
  -7   0 -12    0.23    0.66 
   7   0  12   -0.70    0.57 
   7   0  12   -0.28    0.40 
  -8   0 -12    4.06    1.14 
   8   0  12    4.98    0.84 
  -8   0 -12    6.49    0.87 
  -9   0 -12   -0.47    0.57 
   9   0  12   -0.43    0.34 
   9   0  12    0.19    0.35 
 -10   0 -12    3.28    0.64 
  10   0  12    3.58    0.57 
  11   0  12    0.45    0.39 
 -11   0 -12   -0.26    0.41 
  11   0  12   -0.48    0.38 
  19  -1 -12    1.09    0.70 
  19  -1 -12    0.95    0.55 
  19  -1 -12    1.21    0.50 
  19   1 -12    0.87    0.32 
  19   1 -12    1.22    0.52 
  19   1 -12    0.60    0.69 
  18  -1 -12   -0.29    0.47 
  18  -1 -12    0.59    0.72 
  18  -1 -12   -0.50    0.52 
  18   1 -12   -0.02    0.39 
  18   1 -12    0.81    0.58 
  18   1 -12    0.62    0.38 
  17  -1 -12    1.53    0.78 
  17  -1 -12    0.92    0.69 
  17  -1 -12    0.80    0.48 
  17   1 -12   -0.07    0.47 
  17   1 -12   -0.08    0.53 
  17   1 -12    0.90    0.53 
  16  -1 -12    0.10    0.97 
  16  -1 -12    1.40    1.17 
  16  -1 -12    1.04    0.48 
  16   1 -12   -0.49    0.68 
  16   1 -12    0.66    0.45 
  16   1 -12    0.91    0.39 
  15  -1 -12    9.68    1.49 
  15  -1 -12   10.66    1.26 
  15  -1 -12   10.35    1.46 
  15   1 -12   10.72    1.38 
  15   1 -12   12.17    1.29 
  15   1 -12   10.79    1.37 
 -14  -1  12    4.22    0.69 
  14  -1 -12    3.71    1.00 
  14  -1 -12    1.92    1.04 
  14  -1 -12    3.04    0.69 
  14   1 -12    3.22    0.67 
  14   1 -12    4.39    0.85 
  14   1 -12    2.43    0.71 
  13  -1 -12    1.68    0.55 
  13  -1 -12    0.77    1.13 
  13  -1 -12    3.25    1.10 
 -13  -1  12    1.33    0.43 
  13   1 -12    2.25    0.76 
  13   1 -12    1.06    0.55 
  13   1 -12    1.24    0.72 
  12  -1 -12   14.54    1.71 
 -12  -1  12   17.33    1.75 
 -12   1  12   15.03    1.65 
  12   1 -12   15.18    1.84 
  12   1 -12   15.64    1.85 
  12   1 -12   16.82    1.72 
  11  -1 -12    6.34    0.83 
  11  -1 -12    5.94    1.29 
  11   1 -12    5.65    1.30 
 -11   1  12    5.60    0.78 
  11   1 -12    5.67    0.85 
  10  -1 -12    7.77    1.48 
  10  -1 -12    7.28    0.92 
 -10  -1  12    7.39    1.02 
 -10   1  12    6.84    0.96 
  10   1 -12    7.35    1.15 
  10   1 -12    6.75    0.92 
  10   1 -12    6.75    1.14 
   9  -1 -12    1.52    1.42 
   9  -1 -12    0.78    0.47 
  -9  -1  12    0.59    0.47 
  -9   1  12    1.43    0.50 
   9   1 -12    1.79    0.56 
   9   1 -12    0.46    0.45 
   9   1 -12    1.34    0.73 
   8  -1 -12    1.41    0.51 
  -8  -1  12   -0.94    1.23 
  -8  -1  12    1.25    0.67 
   8  -1 -12    2.22    1.29 
  -8   1  12    2.14    0.55 
   8   1 -12    1.25    0.74 
   8   1 -12    0.79    0.46 
   8   1 -12    0.83    0.72 
  -7  -1  12    4.40    1.05 
  -7  -1  12    2.15    0.77 
   7  -1 -12    2.84    0.52 
   7   1 -12    3.82    0.82 
  -7   1  12    2.69    0.62 
   7   1 -12    1.14    0.79 
   7   1 -12    2.52    0.54 
  -6  -1  12    0.94    1.03 
   6  -1 -12    0.54    0.47 
  -6  -1  12    1.26    0.56 
   6   1 -12    1.03    0.72 
   6   1 -12    1.56    0.76 
  -6   1  12    0.84    0.57 
   6   1 -12    0.86    0.53 
  -5  -1  12    2.33    1.04 
   5  -1 -12    2.21    0.49 
  -5  -1  12    4.84    0.89 
   5   1 -12    2.67    0.58 
   5   1 -12    3.83    0.87 
  -5   1  12    3.82    0.70 
   5   1 -12    4.56    0.85 
  -4  -1  12    2.73    0.84 
   4  -1 -12    1.44    0.37 
  -4  -1  12    2.65    0.96 
   4   1 -12    0.64    0.47 
  -4   1  12    1.12    0.60 
   4   1 -12    1.88    0.78 
   4   1 -12    1.11    0.76 
  -3  -1  12    5.90    1.02 
   3  -1 -12    7.33    0.80 
  -3  -1  12    9.10    1.30 
  -3   1  12    6.09    1.01 
   3   1 -12    5.36    0.96 
   3   1 -12    7.57    1.16 
   3   1 -12    7.83    1.10 
   2  -1 -12   19.19    1.90 
  -2  -1  12   20.07    2.15 
  -2  -1  12   14.97    2.03 
  -2  -1  12   18.15    1.96 
  -2  -1  12   16.86    2.04 
   2  -1 -12   22.55    2.04 
   2   1 -12   18.82    2.11 
   2   1 -12   17.86    2.54 
   2   1 -12   20.73    2.08 
   2   1 -12   14.65    1.99 
  -2   1  12   20.54    2.02 
  -1  -1  12    0.07    0.83 
  -1  -1  12    1.47    0.55 
   1  -1 -12    0.80    0.33 
  -1  -1  12    1.08    0.66 
   1  -1 -12    0.93    0.58 
  -1  -1  12    1.19    0.70 
   1   1 -12    1.49    0.73 
   1   1 -12    2.19    1.28 
  -1   1  12    2.24    0.61 
   1   1 -12    3.32    0.84 
   1   1 -12    1.16    0.55 
   0  -1 -12    4.27    0.52 
   0  -1  12    4.27    1.02 
   0  -1 -12    4.21    0.71 
   0  -1  12    3.78    0.80 
   0  -1  12    3.34    0.67 
   0  -1  12    5.61    0.97 
   0   1 -12    5.64    0.98 
   0   1 -12    2.64    0.73 
   0   1 -12    3.58    0.92 
   0   1  12    2.42    0.58 
   0   1 -12    2.69    0.84 
  -1  -1 -12    1.30    0.36 
   1  -1  12    1.74    0.60 
   1  -1  12    1.85    0.72 
   1  -1  12    2.57    0.69 
   1  -1  12    1.02    0.54 
  -1  -1 -12    1.41    0.40 
  -1   1 -12    1.60    0.89 
  -1   1 -12    2.19    0.83 
  -1   1 -12    1.84    0.94 
   1   1  12    2.54    0.58 
  -2  -1 -12    0.92    0.46 
   2  -1  12    0.04    0.76 
   2  -1  12    0.87    0.60 
   2  -1  12   -0.12    0.47 
   2  -1  12   -0.15    0.88 
  -2  -1 -12    1.47    0.33 
  -2   1 -12    1.27    0.91 
  -2   1 -12    0.90    0.99 
   2   1  12   -0.15    0.50 
  -2   1 -12    1.39    0.80 
  -3  -1 -12    2.41    0.42 
  -3  -1 -12    1.37    0.52 
   3  -1  12    1.14    0.95 
   3  -1  12    2.40    0.56 
   3  -1  12    2.77    0.79 
  -3   1 -12    0.83    1.57 
   3   1  12    1.06    0.94 
  -3   1 -12    2.72    0.97 
   3   1  12    1.96    0.48 
   4  -1  12    1.76    0.91 
   4  -1  12    1.65    0.51 
   4  -1  12    1.62    0.72 
   4  -1  12    1.20    0.56 
  -4  -1 -12    1.05    1.34 
  -4  -1 -12    0.99    0.47 
  -4  -1 -12    0.55    0.38 
  -4   1 -12    1.21    0.87 
   4   1  12    0.50    0.52 
   4   1  12    0.80    0.81 
  -4   1 -12    2.33    0.87 
   5  -1  12   -0.36    0.58 
  -5  -1 -12   -0.02    0.79 
   5  -1  12   -0.16    0.51 
   5  -1  12    0.60    0.53 
  -5  -1 -12    0.29    0.43 
   5  -1  12    1.22    0.66 
  -5  -1 -12    0.00    0.41 
   5   1  12    0.46    0.72 
   5   1  12   -0.26    0.47 
  -5   1 -12    1.24    1.01 
  -5   1 -12    0.81    0.77 
  -6  -1 -12    0.29    0.96 
   6  -1  12   -1.03    0.60 
  -6  -1 -12   -0.20    0.42 
   6  -1  12    0.60    0.49 
   6  -1  12   -0.93    0.84 
   6   1  12   -0.08    0.32 
   6   1  12    0.58    0.66 
  -6   1 -12    0.92    0.70 
  -7  -1 -12    0.95    0.62 
   7  -1  12    0.13    0.42 
   7  -1  12    0.50    0.45 
  -7  -1 -12    0.27    0.54 
   7  -1  12   -1.23    0.84 
   7  -1  12    0.67    0.57 
   7   1  12    0.12    0.63 
  -7   1 -12   -0.11    0.66 
   7   1  12    0.26    0.32 
   8  -1  12   -0.15    0.61 
  -8  -1 -12   -0.23    0.81 
   8  -1  12    0.36    0.69 
  -8   1 -12   -0.04    0.84 
   8   1  12   -0.12    0.62 
   9  -1  12   -0.17    0.31 
   9  -1  12    0.17    0.39 
  -9  -1 -12   -0.17    0.49 
  -9  -1 -12    0.62    0.47 
  -9   1 -12    0.37    0.35 
   9   1  12    0.40    0.30 
   9   1  12    1.01    0.52 
  10  -1  12    0.12    0.26 
 -10  -1 -12   -0.32    0.39 
  10   1  12   -0.60    0.36 
 -10   1 -12   -0.02    0.40 
  11  -1  12    0.61    0.36 
 -11  -1 -12    0.03    0.38 
 -11   1 -12    0.00    0.35 
  11   1  12    0.50    0.31 
  18  -2 -12    0.70    0.54 
  18  -2 -12    0.60    0.63 
  18   2 -12    0.42    0.60 
  17  -2 -12    2.04    0.59 
  17  -2 -12    1.19    0.75 
  17   2 -12    1.97    0.58 
  17   2 -12    1.80    0.46 
  16  -2 -12    0.17    0.52 
  16  -2 -12   -0.74    0.82 
  16   2 -12    0.17    0.54 
  16   2 -12    0.11    0.61 
  16   2 -12    0.16    0.87 
  15  -2 -12   -0.01    0.52 
  15   2 -12    0.44    0.67 
  15   2 -12    0.64    0.65 
  15   2 -12    0.45    0.57 
  14  -2 -12    0.79    0.55 
 -14  -2  12    0.64    0.43 
  14   2 -12    0.19    0.67 
  14   2 -12    0.02    0.56 
  14   2 -12   -0.04    0.63 
 -13  -2  12    4.42    0.79 
  13  -2 -12    3.69    1.06 
  13   2 -12    4.53    0.83 
  13   2 -12    3.96    0.81 
  13   2 -12    5.32    1.99 
  13   2 -12    4.22    0.90 
 -12  -2  12    0.42    0.63 
  12  -2 -12   -1.33    0.67 
  12   2 -12   -0.33    0.58 
  12   2 -12   -1.12    1.24 
  12   2 -12   -0.28    0.62 
  12   2 -12    0.95    0.68 
 -11  -2  12    4.55    0.82 
  11  -2 -12    2.32    0.72 
  11   2 -12    3.49    0.73 
  11   2 -12    3.78    0.84 
  11   2 -12    5.74    1.06 
  11   2 -12    3.17    0.81 
 -10  -2  12    0.64    1.54 
  10  -2 -12    1.78    0.72 
 -10  -2  12   -0.56    0.69 
  10   2 -12    0.04    1.22 
  10   2 -12   -0.23    0.47 
  10   2 -12    1.06    0.57 
  10   2 -12    0.19    0.71 
  -9  -2  12   -0.10    0.77 
   9  -2 -12    0.48    0.65 
  -9  -2  12    0.68    0.76 
   9   2 -12    0.77    1.22 
   9   2 -12   -0.61    0.69 
   9   2 -12    0.51    0.70 
   9   2 -12    1.05    0.57 
  -8  -2  12    1.18    0.98 
   8  -2 -12    2.91    0.67 
  -8  -2  12    0.73    0.83 
  -8  -2  12    1.75    1.30 
   8   2 -12    3.00    0.64 
   8   2 -12    2.41    1.24 
   8   2 -12    2.20    0.78 
   8   2 -12    2.53    0.79 
  -7  -2  12    1.27    0.82 
  -7  -2  12    0.18    0.84 
   7  -2 -12    0.22    0.44 
  -7  -2  12   -0.60    0.69 
   7   2 -12    1.07    0.88 
   7   2 -12    0.42    0.73 
   7   2 -12    1.03    0.71 
   7   2 -12   -0.19    0.58 
  -6  -2  12    1.48    0.91 
  -6  -2  12   -0.59    0.76 
  -6  -2  12    0.13    0.66 
   6  -2 -12    0.40    0.69 
  -6  -2  12    0.73    0.68 
   6   2 -12    1.46    0.80 
   6   2 -12    0.15    0.63 
   6   2 -12    0.75    0.76 
  -6   2  12    0.82    0.59 
   6   2 -12    1.39    0.74 
   5  -2 -12   -0.34    0.34 
  -5  -2  12    0.05    0.63 
  -5  -2  12    0.86    0.69 
  -5  -2  12    0.82    0.77 
  -5  -2  12    0.86    0.66 
   5   2 -12    1.96    1.10 
  -5   2  12   -0.34    0.62 
   5   2 -12    0.64    0.76 
   5   2 -12   -1.06    0.79 
   5   2 -12   -0.28    0.85 
  -4  -2  12    1.25    1.05 
  -4  -2  12    3.45    0.87 
  -4  -2  12    2.32    0.70 
  -4  -2  12    1.90    0.54 
   4  -2 -12    1.80    0.40 
   4   2 -12    0.95    0.87 
   4   2 -12    2.25    0.81 
   4   2 -12    0.13    0.95 
   4   2 -12    2.29    1.08 
  -4   2  12    2.09    0.68 
  -3  -2  12    9.73    1.91 
  -3  -2  12   15.13    1.56 
  -3  -2  12   15.42    1.66 
   3  -2 -12   12.24    1.46 
  -3  -2  12   16.36    1.76 
  -3   2  12   15.06    1.58 
   3   2 -12   13.93    1.93 
   3   2 -12   15.72    1.77 
  -2  -2  12    0.71    0.79 
  -2  -2  12   -0.04    0.46 
  -2  -2  12   -0.45    1.13 
   2  -2 -12    0.64    0.74 
  -2  -2  12    0.34    0.64 
   2  -2 -12    0.03    0.27 
   2   2 -12   -0.14    0.95 
   2   2 -12    1.14    1.20 
   2   2 -12    0.17    0.87 
  -2   2  12    0.44    0.50 
  -1  -2  12    1.86    0.70 
   1  -2 -12    1.93    0.68 
  -1  -2  12    0.93    1.26 
   1  -2 -12    1.95    0.36 
  -1  -2  12   -0.06    0.81 
  -1  -2  12    1.61    0.53 
   1   2 -12    1.62    0.99 
  -1   2  12    2.20    0.54 
   1   2 -12    2.16    1.00 
   0  -2  12   21.88    2.23 
   0  -2  12   19.05    2.09 
   0  -2 -12   22.88    2.14 
   0  -2  12   22.53    2.26 
   0  -2  12   16.06    2.55 
   0  -2 -12   19.75    2.03 
   0   2  12   20.64    2.11 
   0   2 -12   18.22    2.36 
   0   2 -12   16.28    2.33 
  -1  -2 -12    3.46    0.45 
   1  -2  12    2.25    0.88 
  -1  -2 -12    2.66    0.61 
   1  -2  12    3.28    1.21 
   1  -2  12    3.06    0.61 
   1  -2  12    4.99    1.45 
  -1   2 -12    1.89    1.00 
  -1   2 -12    4.04    1.14 
   1   2  12    2.72    0.73 
  -2  -2 -12   -0.35    0.42 
   2  -2  12   -1.37    0.59 
   2  -2  12    0.37    0.46 
  -2  -2 -12   -0.07    0.27 
   2  -2  12    0.78    0.74 
  -2   2 -12   -0.04    0.60 
  -2   2 -12    0.69    2.00 
   2   2  12    0.71    0.43 
   3  -2  12    0.68    0.59 
   3  -2  12   -0.47    0.71 
   3  -2  12    0.49    0.46 
  -3  -2 -12   -0.35    0.28 
  -3  -2 -12   -0.23    0.39 
  -3   2 -12   -0.22    0.57 
   3   2  12    0.20    0.41 
   4  -2  12    0.08    0.50 
  -4  -2 -12    1.51    0.45 
   4  -2  12    1.63    0.72 
   4  -2  12    1.52    0.60 
  -4  -2 -12    1.51    0.36 
   4   2  12    1.38    0.37 
  -4   2 -12    2.48    0.80 
   5  -2  12   -0.71    0.49 
  -5  -2 -12    0.23    0.37 
   5  -2  12    1.16    0.67 
   5   2  12    0.46    0.39 
  -5   2 -12    0.62    0.72 
   6  -2  12    0.05    0.46 
   6  -2  12    0.01    0.61 
   6  -2  12    0.59    0.49 
  -6  -2 -12    0.37    0.36 
  -6  -2 -12    0.70    0.39 
   6   2  12    0.41    0.38 
  -6   2 -12   -0.10    0.62 
  -7  -2 -12    0.75    0.88 
   7  -2  12    0.38    0.46 
   7  -2  12    0.23    0.47 
  -7  -2 -12    0.96    0.54 
   7  -2  12    0.53    0.45 
   7   2  12    0.83    0.41 
  -7   2 -12    1.02    0.64 
  -8  -2 -12    1.28    1.01 
   8  -2  12    0.29    0.36 
  -8  -2 -12    0.14    0.40 
   8  -2  12    0.09    0.38 
   8  -2  12   -0.11    0.47 
   8   2  12    0.46    0.24 
  -8   2 -12    0.01    0.53 
  -9  -2 -12    0.55    0.30 
   9  -2  12   -0.32    0.54 
  -9  -2 -12   -0.94    0.60 
   9  -2  12   -0.55    0.39 
   9  -2  12    0.35    0.34 
  -9   2 -12    0.23    0.38 
   9   2  12    0.03    0.23 
 -10  -2 -12    0.11    0.43 
  10  -2  12    0.16    0.25 
 -10  -2 -12   -0.51    0.77 
 -10   2 -12    0.46    0.26 
  10   2  12    0.12    0.30 
  17  -3 -12   -0.45    1.17 
  17   3 -12   -0.29    0.85 
  17   3 -12   -0.06    0.53 
  16  -3 -12   -0.15    0.73 
  16   3 -12   -0.97    0.55 
  16   3 -12   -0.02    0.55 
  15   3 -12   -0.60    0.77 
  15   3 -12    0.41    0.43 
  14   3 -12    0.87    0.67 
  14   3 -12    1.05    0.96 
 -13  -3  12    0.46    0.48 
  13   3 -12    1.02    0.69 
  13   3 -12    0.79    0.64 
 -12  -3  12    1.48    0.71 
  12   3 -12    2.54    0.76 
  12   3 -12    2.25    0.67 
 -11  -3  12   -0.75    0.70 
  11   3 -12   -1.19    0.54 
  11   3 -12    1.20    0.72 
 -10  -3  12    0.62    1.08 
 -10  -3  12   -0.32    0.55 
 -10  -3  12   -0.27    0.64 
  10   3 -12    0.29    0.72 
  10   3 -12   -0.01    0.82 
  -9  -3  12    4.25    0.96 
  -9  -3  12    5.36    0.89 
  -9  -3  12    4.68    1.01 
   9   3 -12    4.42    0.92 
   9   3 -12    5.04    1.09 
  -8  -3  12   12.89    1.62 
  -8  -3  12   10.07    1.38 
  -8  -3  12    8.69    1.30 
  -8  -3  12   13.06    1.45 
   8   3 -12   12.64    1.49 
   8   3 -12   13.33    1.46 
  -7  -3  12    0.61    0.71 
  -7  -3  12   -0.39    0.66 
  -7  -3  12    0.71    0.51 
  -7  -3  12    1.24    0.63 
   7   3 -12   -0.93    0.81 
   7   3 -12    0.01    0.83 
  -6  -3  12    1.50    1.14 
  -6  -3  12    1.46    0.75 
  -6  -3  12    1.30    0.63 
  -6  -3  12    0.74    0.50 
   6   3 -12    0.72    0.86 
   6   3 -12    0.85    1.08 
  -5  -3  12   -1.02    1.17 
  -5  -3  12   -0.01    0.59 
   5  -3 -12    0.22    0.38 
  -5  -3  12   -0.88    0.45 
  -5  -3  12   -0.54    0.71 
   5   3 -12   -1.05    1.01 
   5   3 -12   -0.06    0.57 
   4  -3 -12    0.61    0.40 
  -4  -3  12   -0.08    0.94 
  -4  -3  12   -0.29    0.62 
  -4  -3  12   -0.19    0.47 
  -4  -3  12    0.35    0.73 
   4   3 -12   -0.46    0.56 
   4   3 -12    1.52    1.02 
  -3  -3  12    0.04    0.57 
  -3  -3  12    0.54    0.67 
   3  -3 -12    0.84    0.39 
  -3  -3  12    0.45    0.54 
   3   3 -12   -1.03    1.54 
   3   3 -12    2.10    0.82 
   2  -3 -12    1.57    0.35 
  -2  -3  12    2.74    0.73 
  -2  -3  12    1.01    0.51 
   2  -3 -12    0.99    1.06 
  -2  -3  12    1.04    0.81 
   2   3 -12    1.13    0.84 
   1  -3 -12   18.30    2.02 
  -1  -3  12   20.22    2.06 
  -1  -3  12   20.11    1.94 
   1  -3 -12   15.29    1.83 
  -1  -3  12   19.33    2.09 
   1   3 -12   18.05    2.13 
  -1   3  12   17.68    1.89 
   0  -3  12    1.44    0.80 
   0  -3 -12    0.87    0.30 
   0  -3 -12    0.78    0.61 
   0  -3  12    1.56    0.52 
   0  -3  12    0.63    0.66 
   0   3 -12    0.50    0.78 
   0   3  12    0.78    0.42 
   1  -3  12    2.47    0.65 
   1  -3  12    1.57    0.60 
  -1  -3 -12    3.25    0.42 
  -1  -3 -12    2.70    0.62 
   1   3  12    2.42    0.50 
  -1   3 -12    1.51    0.83 
   2  -3  12    0.16    0.49 
  -2  -3 -12    0.00    0.29 
  -2  -3 -12   -0.12    0.42 
   2  -3  12   -1.39    0.69 
   2  -3  12    0.52    0.62 
  -2   3 -12    0.57    0.74 
   2   3  12   -0.07    0.36 
   3  -3  12    2.42    0.66 
   3  -3  12    2.30    0.59 
  -3   3 -12    1.32    0.79 
   3   3  12    2.28    0.45 
   4  -3  12    2.03    0.59 
  -4  -3 -12    1.89    0.48 
   4  -3  12    2.22    0.65 
   4  -3  12    1.44    0.55 
  -4  -3 -12    3.27    0.41 
   4   3  12    2.25    0.45 
  -4   3 -12    1.06    0.75 
   5  -3  12    0.99    0.54 
  -5  -3 -12   -0.27    0.35 
  -5  -3 -12   -0.40    0.28 
   5  -3  12   -0.14    0.63 
   5  -3  12    0.19    0.41 
  -5   3 -12   -1.14    0.62 
   5   3  12   -0.13    0.23 
   6  -3  12    2.98    0.78 
  -6  -3 -12    3.93    0.56 
   6  -3  12    2.58    0.77 
   6  -3  12    4.49    0.60 
  -6   3 -12    4.10    0.78 
   7  -3  12   -0.58    0.41 
   7  -3  12   -0.27    0.32 
  -7  -3 -12   -0.09    0.62 
  -7  -3 -12    0.34    0.29 
   7  -3  12    1.19    0.39 
  -7   3 -12    0.26    0.30 
   7   3  12    0.25    0.26 
  -8  -3 -12    0.47    0.40 
   8  -3  12    0.70    0.43 
   8  -3  12    0.41    0.40 
   8  -3  12   -0.15    0.34 
  -8   3 -12    0.66    0.39 
   8   3  12    0.47    0.26 
   9  -3  12    0.99    0.30 
   9  -3  12    1.24    0.36 
  -9   3 -12    0.52    0.34 
   9   3  12    0.93    0.22 
  15   4 -12   -0.04    0.37 
  14   4 -12   -0.13    0.38 
  13   4 -12    2.74    0.53 
 -12  -4  12    1.08    0.76 
  12   4 -12    0.83    0.45 
 -11  -4  12   -0.59    0.84 
  11   4 -12   -0.02    0.85 
 -10  -4  12   -0.50    0.86 
 -10  -4  12   -0.62    0.80 
  10   4 -12   -0.13    0.66 
  -9  -4  12    0.70    0.60 
  -9  -4  12    0.45    0.59 
  -9  -4  12    0.04    0.73 
   9   4 -12    0.24    0.48 
  -8  -4  12    0.41    0.62 
  -8  -4  12    1.45    0.59 
  -8  -4  12    0.02    0.57 
  -8  -4  12   -0.54    1.10 
   8   4 -12   -0.43    0.47 
  -7  -4  12    0.59    0.67 
  -7  -4  12    1.01    0.58 
  -7  -4  12    1.24    0.63 
   7   4 -12    0.89    0.52 
  -6  -4  12    7.97    1.14 
  -6  -4  12    8.79    1.20 
   6   4 -12    8.70    1.20 
  -5  -4  12    0.54    0.78 
  -5  -4  12   -0.21    0.48 
  -5  -4  12    0.50    0.59 
   5   4 -12    0.85    0.69 
  -4  -4  12    1.51    0.73 
  -4  -4  12    2.24    0.63 
   4   4 -12    0.92    0.54 
  -3  -4  12    0.29    0.70 
  -3  -4  12    0.13    0.62 
   3   4 -12    0.11    0.69 
  -2  -4  12    1.14    0.74 
   2  -4 -12    1.75    0.38 
  -2  -4  12    1.38    0.65 
  -2  -4  12    2.23    0.91 
   2   4 -12    1.93    0.76 
  -1  -4  12    4.62    0.90 
  -1  -4  12    3.84    0.70 
  -1  -4  12    5.09    0.83 
   1  -4 -12    3.60    0.54 
   1   4 -12    4.03    0.88 
   0  -4 -12    4.42    0.56 
   0  -4  12    4.25    0.70 
   0  -4  12    3.49    0.82 
   0  -4  12    4.43    0.94 
   0   4 -12    5.97    0.96 
   1  -4  12    0.06    0.73 
  -1  -4 -12    0.28    0.48 
  -1  -4 -12    0.09    0.26 
   1  -4  12    0.05    0.60 
   1  -4  12    0.12    0.43 
   1   4  12   -0.07    0.41 
  -1   4 -12    1.22    0.71 
   2  -4  12   -1.06    0.40 
  -2  -4 -12   -0.08    0.45 
   2  -4  12   -0.42    0.39 
  -2  -4 -12   -0.35    0.23 
   2  -4  12    0.70    0.54 
  -2   4 -12    0.25    0.66 
   3  -4  12    0.53    0.43 
  -3  -4 -12   -0.04    0.57 
  -3  -4 -12    1.18    0.30 
   3  -4  12    0.08    0.55 
   3  -4  12    1.03    0.64 
   3   4  12    0.55    0.32 
  -3   4 -12    0.60    1.01 
   4  -4  12    6.80    0.98 
   4  -4  12    7.42    1.13 
   4  -4  12    8.99    1.05 
   4   4  12    9.79    0.92 
  -4   4 -12    8.63    1.07 
   5  -4  12    0.46    0.42 
   5  -4  12    0.77    0.39 
  -5  -4 -12    0.93    0.24 
   5  -4  12    0.40    0.43 
  -5  -4 -12    0.15    0.30 
   5   4  12    0.50    0.25 
  -5   4 -12   -0.09    0.43 
  -6  -4 -12    1.44    0.38 
   6  -4  12    0.96    0.29 
   6  -4  12    0.10    0.50 
   6  -4  12    1.29    0.42 
  -6   4 -12    1.92    0.69 
   6   4  12    1.67    0.28 
   7  -4  12    0.60    0.34 
   7  -4  12   -0.26    0.39 
   7  -4  12    0.46    0.33 
  -7  -4 -12   -0.20    0.28 
   7   4  12    0.92    0.28 
  12   5 -12   -0.34    0.38 
  11   5 -12    0.99    0.33 
 -10  -5  12   -0.13    0.51 
  10   5 -12    0.47    0.29 
  -9  -5  12    0.94    0.49 
   9   5 -12    0.35    0.32 
  -8  -5  12    2.18    0.52 
  -8  -5  12    1.01    0.58 
  -8  -5  12    1.10    0.38 
   8   5 -12    1.93    0.52 
  -7  -5  12   -0.90    0.46 
  -7  -5  12   -0.17    0.50 
  -7  -5  12    0.01    0.47 
   7   5 -12    0.41    0.34 
  -6  -5  12    0.13    0.45 
  -6  -5  12    0.81    0.34 
  -6  -5  12    0.91    0.42 
   6   5 -12    1.14    0.53 
  -5  -5  12    0.81    0.42 
  -5  -5  12    0.90    0.44 
  -5  -5  12    0.97    0.46 
   5   5 -12    0.75    0.60 
  -4  -5  12    0.03    0.44 
   4  -5 -12   -0.10    0.45 
  -4  -5  12   -0.56    0.39 
  -4  -5  12   -0.31    0.47 
   4   5 -12    0.09    0.41 
   3  -5 -12    0.50    0.33 
  -3  -5  12    0.11    0.38 
  -3  -5  12    0.21    0.60 
  -3  -5  12    0.44    0.43 
   3   5 -12    0.40    0.53 
   2  -5 -12    0.56    0.30 
  -2  -5  12   -0.21    0.41 
  -2  -5  12    0.58    0.60 
  -2  -5  12    0.08    0.38 
   2   5 -12   -0.33    0.50 
   1  -5 -12    0.41    0.35 
  -1  -5  12    0.06    0.42 
  -1  -5  12   -0.19    0.47 
   1  -5 -12   -0.16    0.28 
  -1  -5  12   -0.14    0.42 
   1   5 -12   -0.11    0.49 
   0  -5  12    1.06    0.57 
   0  -5 -12    0.10    0.42 
   0  -5 -12    0.24    0.28 
   0  -5  12   -0.48    0.40 
   0  -5  12   -0.04    0.45 
   0   5 -12   -0.04    0.41 
   1  -5  12    1.34    0.47 
   1  -5  12    1.27    0.46 
   1  -5  12    1.10    0.36 
  -1  -5 -12    1.51    0.32 
  -1   5 -12    1.36    0.42 
   2  -5  12   -0.03    0.40 
   2  -5  12    0.34    0.44 
   2  -5  12    0.40    0.46 
  -2  -5 -12    0.37    0.25 
  -2  -5 -12    0.39    0.37 
   3  -5  12    0.29    0.41 
   3  -5  12    0.08    0.27 
   3  -5  12   -0.15    0.35 
  -3  -5 -12   -0.11    0.30 
  -3  -5 -12    0.27    0.29 
  -4  -5 -12    0.13    0.30 
   4  -5  12   -0.41    0.35 
  -4  -5 -12   -0.60    0.27 
   4  -5  12    0.08    0.40 
   4  -5  12    0.05    0.26 
  19   0 -13    0.06    0.31 
  19   0 -13    0.17    0.41 
  19   0 -13   -0.80    0.35 
  18   0 -13   -0.47    0.40 
  18   0 -13   -0.10    0.46 
  18   0 -13    0.58    0.50 
  17   0 -13    0.38    0.66 
  17   0 -13    0.34    0.34 
  17   0 -13   -1.05    0.57 
  16   0 -13    0.57    0.48 
  16   0 -13    0.10    0.81 
  16   0 -13   -0.19    0.67 
  15   0 -13    2.93    0.80 
  15   0 -13    1.86    0.78 
  15   0 -13    2.77    0.60 
 -14   0  13    0.10    0.41 
  14   0 -13    0.14    0.76 
  14   0 -13   -0.12    0.73 
  14   0 -13   -0.15    0.69 
 -13   0  13    2.59    0.53 
  13   0 -13    2.03    0.62 
  13   0 -13    1.06    0.54 
  13   0 -13    1.96    0.85 
  12   0 -13    0.21    0.81 
  12   0 -13    0.23    0.46 
 -12   0  13   -0.14    0.46 
  12   0 -13   -0.27    0.81 
  11   0 -13   13.73    1.52 
 -11   0  13   15.03    1.54 
  11   0 -13   11.85    1.83 
  10   0 -13    0.06    0.42 
  10   0 -13   -0.11    0.84 
 -10   0  13   -0.49    0.50 
  10   0 -13    0.31    0.83 
   9   0 -13    5.83    1.09 
  -9   0  13    5.04    0.82 
   9   0 -13    5.03    0.76 
   9   0 -13    5.67    0.91 
  -8   0  13    0.14    0.55 
   8   0 -13   -0.66    0.55 
   8   0 -13   -0.23    0.84 
   8   0 -13    0.23    0.40 
   7   0 -13    9.08    1.30 
   7   0 -13    8.79    1.01 
   7   0 -13    7.64    1.35 
  -7   0  13    8.27    1.12 
  -6   0  13   -0.32    0.60 
   6   0 -13   -0.85    0.37 
   6   0 -13    1.20    0.82 
   6   0 -13    0.03    0.73 
   5   0 -13    0.46    0.81 
   5   0 -13    0.48    0.72 
   5   0 -13    0.59    0.39 
  -5   0  13    0.77    0.62 
  -4   0  13    0.82    0.61 
   4   0 -13    0.50    0.67 
   4   0 -13    0.56    0.79 
   4   0 -13    0.06    0.36 
   3   0 -13   20.69    2.25 
  -3   0  13   23.11    2.37 
   3   0 -13   22.29    2.34 
   3   0 -13   22.20    2.35 
   2   0 -13   -0.61    0.74 
   2   0 -13    0.28    0.41 
   2   0 -13    0.27    0.37 
  -2   0  13    0.06    1.08 
  -2   0  13   -0.01    0.65 
  -1   0  13    4.15    1.27 
   1   0 -13    2.44    0.64 
   1   0 -13    1.48    0.79 
   1   0 -13    2.11    0.47 
  -1   0  13    1.84    0.75 
   0   0 -13    0.08    0.37 
   0   0 -13    0.38    0.55 
   0   0  13    0.27    0.64 
   0   0 -13   -0.99    0.70 
   0   0 -13    0.39    1.13 
   0   0  13    0.40    0.90 
  -1   0 -13    0.53    0.40 
  -1   0 -13    0.83    0.56 
   1   0  13    0.29    0.64 
  -1   0 -13    0.57    0.94 
  -1   0 -13   -0.43    0.71 
   1   0  13   -1.22    0.85 
  -2   0 -13   -0.74    0.85 
   2   0  13   -0.88    0.82 
  -2   0 -13    0.67    1.24 
  -2   0 -13    0.68    0.75 
  -2   0 -13   -0.22    0.55 
  -3   0 -13   21.41    2.28 
  -3   0 -13   20.12    2.18 
   3   0  13   22.34    2.29 
  -3   0 -13   20.27    2.21 
  -4   0 -13    1.07    0.53 
   4   0  13    0.42    0.61 
   4   0  13   -0.42    0.67 
  -4   0 -13   -0.55    0.93 
  -4   0 -13   -0.94    0.64 
  -5   0 -13   18.67    1.81 
   5   0  13   15.52    1.72 
  -5   0 -13   14.89    1.73 
   5   0  13   12.69    1.73 
   6   0  13    0.66    0.60 
  -6   0 -13    0.28    0.61 
   6   0  13    0.37    0.55 
  -6   0 -13   -0.90    0.74 
   7   0  13    1.39    0.72 
  -7   0 -13    2.47    0.79 
  -7   0 -13    0.48    0.98 
   8   0  13    0.52    0.51 
   8   0  13   -0.14    0.34 
  -8   0 -13   -0.85    0.59 
   9   0  13    0.56    0.48 
  -9   0 -13    0.34    0.36 
   9   0  13   -0.23    0.28 
 -10   0 -13   -0.07    0.44 
  10   0  13   -0.24    0.63 
  10   0  13    0.12    0.49 
  19  -1 -13    0.38    0.49 
  19  -1 -13    0.08    0.50 
  19  -1 -13   -0.23    0.71 
  19   1 -13    0.86    0.36 
  19   1 -13   -0.08    0.70 
  19   1 -13    0.06    0.40 
  18  -1 -13   -0.77    0.54 
  18  -1 -13    0.15    0.50 
  18  -1 -13    0.02    0.50 
  18   1 -13    0.51    0.55 
  18   1 -13   -0.18    0.61 
  18   1 -13   -0.87    0.40 
  17  -1 -13   -0.55    0.72 
  17  -1 -13    1.04    0.36 
  17  -1 -13    0.05    0.45 
  17   1 -13    0.40    0.60 
  17   1 -13    0.71    0.51 
  17   1 -13    0.43    0.38 
  16  -1 -13    0.54    0.51 
  16  -1 -13    0.92    0.85 
  16  -1 -13    1.84    1.20 
  16   1 -13    0.15    0.51 
  16   1 -13   -0.99    0.87 
  16   1 -13    0.73    0.63 
  15  -1 -13    1.15    0.88 
  15  -1 -13    0.40    0.86 
 -15  -1  13    0.25    0.48 
  15  -1 -13    0.27    0.51 
  15   1 -13    0.09    0.50 
  15   1 -13    0.41    0.49 
  15   1 -13    0.85    0.63 
 -14  -1  13    6.13    0.85 
  14  -1 -13    6.70    1.11 
  14  -1 -13    3.95    1.12 
  14   1 -13    5.97    0.99 
  14   1 -13    5.94    1.01 
  13  -1 -13   -1.02    0.96 
  13  -1 -13    0.85    0.94 
  13  -1 -13    0.66    0.52 
 -13  -1  13    0.94    0.52 
  13   1 -13   -1.13    0.66 
  13   1 -13    0.13    0.52 
  13   1 -13    0.41    0.46 
  12  -1 -13    6.30    0.99 
  12  -1 -13    7.73    1.50 
 -12  -1  13    7.41    1.06 
  12  -1 -13    6.36    1.39 
  12   1 -13    8.45    1.01 
  12   1 -13    7.65    1.15 
 -12   1  13    7.51    0.91 
  12   1 -13    9.31    1.17 
  11  -1 -13    1.20    1.11 
  11  -1 -13   -0.33    1.13 
  11  -1 -13   -0.60    0.47 
 -11  -1  13    0.04    0.40 
 -11   1  13    0.35    0.85 
  11   1 -13   -1.05    0.70 
  11   1 -13   -1.25    0.72 
  11   1 -13   -0.01    0.47 
  10  -1 -13    8.28    1.62 
  10  -1 -13   10.97    1.62 
  10  -1 -13   11.05    1.18 
 -10  -1  13   10.61    1.34 
  10   1 -13   10.16    1.43 
  10   1 -13    9.26    1.37 
  10   1 -13    9.23    1.18 
 -10   1  13   10.53    1.20 
   9  -1 -13   11.01    1.70 
   9  -1 -13   10.58    1.25 
   9  -1 -13    8.53    1.67 
  -9  -1  13   12.47    1.38 
   9   1 -13   10.62    1.26 
   9   1 -13   11.46    1.43 
  -9   1  13   11.05    1.31 
   9   1 -13   11.68    1.44 
   8  -1 -13   -0.05    1.13 
  -8  -1  13   -0.17    0.64 
   8  -1 -13    1.15    0.53 
   8  -1 -13    0.30    1.09 
   8   1 -13    1.87    0.67 
   8   1 -13   -0.09    0.43 
  -8   1  13    1.34    0.63 
   8   1 -13    0.51    0.72 
  -7  -1  13    0.27    0.45 
   7  -1 -13    0.12    0.39 
   7  -1 -13    0.64    1.00 
  -7  -1  13    0.27    1.00 
   7  -1 -13   -0.14    1.05 
   7   1 -13   -0.41    0.43 
   7   1 -13    0.08    0.66 
   7   1 -13    0.39    0.68 
  -7   1  13   -0.38    0.53 
  -6  -1  13   14.39    1.64 
  -6  -1  13   13.58    1.87 
   6  -1 -13   11.90    1.43 
   6  -1 -13   14.85    1.87 
   6  -1 -13   11.54    1.71 
   6   1 -13   13.28    1.48 
   6   1 -13   15.81    1.61 
   6   1 -13   14.50    1.64 
  -6   1  13   12.48    1.51 
  -5  -1  13    1.00    0.73 
   5  -1 -13    0.03    0.44 
   5  -1 -13    0.46    1.02 
   5  -1 -13    0.61    0.82 
  -5  -1  13   -0.15    0.92 
   5   1 -13    0.59    0.48 
  -5   1  13    0.98    0.57 
   5   1 -13    3.74    1.71 
   5   1 -13   -0.02    0.51 
  -4  -1  13    2.89    0.97 
  -4  -1  13    1.51    0.60 
   4  -1 -13    1.10    0.99 
   4  -1 -13    1.87    0.79 
   4  -1 -13    2.44    0.44 
  -4   1  13    2.26    0.66 
   4   1 -13    3.44    1.61 
   4   1 -13    3.54    0.80 
   4   1 -13    1.39    0.73 
   4   1 -13    2.48    0.55 
   3  -1 -13    2.04    0.42 
   3  -1 -13    2.06    0.72 
  -3  -1  13    1.49    0.94 
  -3  -1  13    1.10    0.74 
  -3  -1  13    1.21    0.82 
   3  -1 -13    1.54    0.94 
   3   1 -13    2.86    0.81 
  -3   1  13    2.02    0.62 
   3   1 -13    2.99    0.77 
   3   1 -13    1.94    0.57 
   3   1 -13    1.75    1.06 
  -2  -1  13   12.57    1.41 
  -2  -1  13    8.07    1.22 
   2  -1 -13   10.66    1.20 
  -2  -1  13    9.67    1.23 
   2  -1 -13    8.27    1.05 
  -2   1  13    9.79    1.18 
   2   1 -13   12.50    1.92 
   2   1 -13    8.72    1.34 
   2   1 -13    8.63    1.27 
   2   1 -13    8.64    1.15 
  -1  -1  13    0.32    0.82 
   1  -1 -13    1.13    0.55 
  -1  -1  13    1.16    0.83 
   1  -1 -13    0.38    0.33 
  -1  -1  13    0.77    0.84 
   1   1 -13    1.10    0.79 
   1   1 -13   -0.56    0.83 
   1   1 -13    1.52    0.75 
  -1   1  13    0.93    0.57 
   1   1 -13    0.72    0.57 
   0  -1  13    4.03    0.89 
   0  -1 -13    2.61    0.60 
   0  -1  13    1.87    0.71 
   0  -1  13    3.34    0.93 
   0  -1 -13    2.90    0.47 
   0  -1  13    3.08    0.73 
   0   1  13    3.43    0.67 
   0   1 -13    2.58    0.81 
   0   1 -13    4.20    1.20 
   0   1 -13    3.12    0.87 
   0   1 -13    1.61    0.70 
  -1  -1 -13    6.09    0.74 
   1  -1  13    6.11    0.89 
   1  -1  13    8.05    1.13 
   1  -1  13    6.09    1.13 
  -1  -1 -13    6.49    0.86 
   1   1  13    5.44    0.81 
  -1   1 -13    6.83    1.08 
  -1   1 -13    4.47    1.00 
  -1   1 -13    7.45    1.18 
  -2  -1 -13    4.41    0.69 
  -2  -1 -13    5.03    0.61 
   2  -1  13    3.29    0.88 
   2  -1  13    4.58    0.75 
   2  -1  13    4.35    0.90 
   2  -1  13    4.25    1.14 
  -2   1 -13    2.04    1.31 
  -2   1 -13    4.81    0.97 
   2   1  13    5.28    0.80 
  -2   1 -13    3.61    1.13 
   3  -1  13    4.53    0.82 
   3  -1  13    3.75    0.72 
  -3  -1 -13    3.53    0.61 
  -3  -1 -13    3.54    0.63 
   3  -1  13    3.16    0.77 
   3  -1  13    3.01    0.68 
  -3   1 -13    3.86    0.91 
  -3   1 -13    5.08    1.03 
   3   1  13    3.71    0.61 
  -4  -1 -13    3.67    1.35 
   4  -1  13    1.74    0.89 
  -4  -1 -13    2.90    0.57 
   4  -1  13    2.75    0.62 
  -4  -1 -13    2.06    0.59 
   4  -1  13    3.62    0.76 
   4  -1  13    3.07    0.76 
   4   1  13    2.02    0.83 
   4   1  13    3.08    0.62 
  -4   1 -13    2.31    0.87 
  -4   1 -13    3.57    0.86 
  -5  -1 -13    1.70    0.46 
  -5  -1 -13    2.58    1.12 
   5  -1  13    1.23    0.53 
   5  -1  13    0.82    0.65 
  -5  -1 -13    2.42    0.87 
   5  -1  13    0.25    0.79 
   5   1  13    2.47    0.71 
  -5   1 -13    0.77    0.56 
  -5   1 -13   -0.10    0.92 
   5   1  13    0.96    0.40 
   6  -1  13    0.93    0.61 
  -6  -1 -13    1.97    0.61 
  -6  -1 -13    2.70    0.78 
  -6  -1 -13    1.07    0.49 
   6  -1  13    1.92    0.50 
   6  -1  13    0.84    0.80 
  -6   1 -13    2.46    0.76 
   6   1  13    1.75    0.67 
   6   1  13    1.30    0.52 
   7  -1  13   -0.57    0.74 
  -7  -1 -13   -0.13    0.90 
   7  -1  13    0.56    0.49 
  -7  -1 -13    0.47    0.65 
   7  -1  13   -0.49    0.68 
   7   1  13    0.31    0.66 
   7   1  13    0.29    0.62 
  -7   1 -13   -0.13    0.88 
  -8  -1 -13    0.29    0.47 
   8  -1  13    0.52    0.58 
   8  -1  13    1.05    0.32 
  -8  -1 -13    1.31    0.55 
   8   1  13    0.81    0.31 
  -8   1 -13    0.70    0.53 
  -9  -1 -13   -0.06    0.46 
  -9  -1 -13   -0.10    0.47 
   9  -1  13   -0.08    0.27 
   9   1  13    0.10    0.26 
  -9   1 -13    0.26    0.42 
 -10  -1 -13    0.24    0.44 
  10  -1  13    0.50    0.35 
  10   1  13   -0.23    0.24 
 -10   1 -13   -0.15    0.26 
  18  -2 -13    0.09    0.76 
  18  -2 -13    0.42    0.55 
  18   2 -13   -0.20    0.33 
  18   2 -13   -0.11    0.56 
  17  -2 -13    1.33    0.73 
  17  -2 -13   -0.82    0.78 
  17   2 -13    0.61    0.45 
  17   2 -13   -0.19    0.34 
  16  -2 -13    1.89    0.59 
  16  -2 -13    2.79    0.93 
  16   2 -13    2.12    0.57 
  16   2 -13    3.25    0.57 
  16   2 -13    0.75    0.81 
  15  -2 -13   -0.14    0.52 
 -15  -2  13    0.81    0.42 
  15  -2 -13    0.11    1.05 
  15   2 -13    0.55    0.67 
  15   2 -13    1.26    0.50 
  15   2 -13   -0.09    0.81 
  14  -2 -13   -0.14    0.51 
 -14  -2  13    0.73    0.55 
  14   2 -13    0.36    0.66 
  14   2 -13    0.37    0.58 
  14   2 -13   -0.61    0.63 
 -13  -2  13    5.96    0.84 
  13  -2 -13    3.32    0.91 
  13   2 -13    4.29    0.87 
  13   2 -13    3.96    0.85 
  13   2 -13    4.80    0.88 
  12  -2 -13    0.05    0.59 
 -12  -2  13   -0.18    0.57 
  12   2 -13    0.52    0.65 
  12   2 -13   -0.42    0.61 
  12   2 -13   -0.61    0.47 
  12   2 -13    0.34    0.91 
 -11  -2  13   -0.03    0.63 
  11  -2 -13    0.39    0.54 
  11   2 -13   -1.13    0.64 
  11   2 -13    0.22    0.59 
  11   2 -13    0.35    0.63 
  11   2 -13    0.20    1.26 
 -10  -2  13    6.01    0.95 
  10  -2 -13    6.30    1.03 
 -10  -2  13    6.98    1.11 
  10   2 -13    7.86    1.13 
  10   2 -13    8.28    1.54 
  10   2 -13    7.15    1.12 
  10   2 -13    6.45    1.00 
   9  -2 -13    0.45    0.63 
  -9  -2  13    1.65    0.74 
   9   2 -13   -0.23    0.58 
   9   2 -13    0.54    0.69 
   9   2 -13    0.49    1.25 
   9   2 -13    0.98    0.69 
  -8  -2  13   -1.67    0.77 
   8  -2 -13    0.32    0.48 
  -8  -2  13    0.04    0.75 
   8   2 -13   -1.05    0.69 
   8   2 -13    1.21    0.62 
   8   2 -13   -0.93    1.17 
  -7  -2  13    0.89    0.69 
  -7  -2  13   -0.17    0.81 
  -7  -2  13   -0.44    0.78 
   7  -2 -13    0.16    0.43 
   7   2 -13   -0.72    0.70 
   7   2 -13   -0.90    0.59 
   7   2 -13   -1.47    1.16 
   7   2 -13    0.18    0.75 
  -6  -2  13    5.20    0.95 
  -6  -2  13    2.99    0.82 
   6  -2 -13    3.69    0.61 
  -6  -2  13    4.20    0.82 
   6   2 -13    4.47    0.96 
   6   2 -13    3.36    0.89 
   6   2 -13    5.01    1.24 
  -6   2  13    3.86    0.75 
   6   2 -13    5.13    0.82 
  -5  -2  13    1.14    0.72 
   5  -2 -13    0.45    0.36 
  -5  -2  13    1.76    0.80 
  -5  -2  13    0.52    0.65 
  -5  -2  13   -0.72    0.87 
   5   2 -13    0.81    0.72 
   5   2 -13    0.72    0.75 
  -5   2  13    0.35    0.60 
   5   2 -13   -0.52    0.75 
   5   2 -13    0.58    0.98 
   4  -2 -13    0.61    0.34 
  -4  -2  13    1.07    0.83 
   4  -2 -13    1.00    0.85 
  -4  -2  13    0.62    0.53 
  -4  -2  13    1.42    0.95 
  -4  -2  13    1.06    0.83 
   4   2 -13    2.72    0.80 
  -4   2  13   -0.19    0.50 
   4   2 -13   -0.23    1.05 
   4   2 -13    0.05    1.03 
   3  -2 -13    7.13    1.13 
  -3  -2  13    6.04    0.94 
  -3  -2  13    6.00    1.04 
  -3  -2  13    7.29    1.33 
  -3  -2  13    9.62    1.25 
   3  -2 -13    7.40    0.83 
  -3   2  13    8.16    0.97 
   3   2 -13    8.77    1.43 
   3   2 -13    6.90    1.22 
   3   2 -13    7.30    1.26 
  -2  -2  13   -1.38    1.03 
  -2  -2  13    0.62    0.51 
   2  -2 -13    0.55    0.63 
  -2  -2  13    0.60    0.81 
  -2  -2  13    1.26    0.67 
   2  -2 -13    1.21    0.32 
  -2   2  13    1.44    0.50 
   2   2 -13    1.25    0.72 
   2   2 -13   -0.35    0.85 
  -1  -2  13    0.20    0.60 
   1  -2 -13    0.77    0.30 
  -1  -2  13    1.10    1.10 
   1  -2 -13   -0.45    0.54 
  -1  -2  13    0.34    0.74 
   1   2 -13    0.13    0.94 
   1   2 -13    0.69    0.93 
  -1   2  13    0.95    0.62 
   0  -2  13   -2.21    1.13 
   0  -2 -13   -0.28    0.47 
   0  -2  13   -0.08    0.48 
   0  -2  13   -0.21    0.77 
   0  -2  13    0.94    0.59 
   0  -2 -13    0.22    0.29 
   0   2 -13    0.55    0.88 
   0   2  13   -0.90    0.44 
   1  -2  13    0.04    0.85 
   1  -2  13    0.48    0.52 
   1  -2  13    0.35    0.75 
  -1  -2 -13    1.27    0.47 
  -1  -2 -13    1.32    0.34 
   1   2  13    0.37    0.32 
  -1   2 -13    0.05    1.00 
  -1   2 -13   -0.03    0.60 
   2  -2  13   17.44    2.03 
  -2  -2 -13   21.71    1.91 
   2  -2  13   15.68    1.95 
  -2  -2 -13   18.13    1.95 
   2  -2  13   20.33    2.10 
   2   2  13   18.32    1.96 
  -2   2 -13   17.99    2.18 
   3  -2  13    0.11    0.52 
   3  -2  13    0.25    0.50 
  -3  -2 -13   -0.06    0.38 
   3  -2  13    0.63    0.69 
  -3  -2 -13    0.14    0.23 
   3   2  13    0.26    0.30 
  -3   2 -13   -0.74    0.52 
   4  -2  13    0.87    0.68 
   4  -2  13    2.16    0.59 
  -4  -2 -13    1.60    0.41 
  -4  -2 -13    1.85    0.45 
   4  -2  13    1.25    0.57 
  -4   2 -13    1.05    0.76 
   4   2  13    1.97    0.47 
   5  -2  13    5.67    0.85 
  -5  -2 -13    6.64    0.81 
   5  -2  13    6.78    0.92 
  -5  -2 -13    7.76    0.80 
   5  -2  13    5.94    0.87 
  -5   2 -13    5.22    1.04 
   5   2  13    7.09    0.85 
   6  -2  13    1.05    0.68 
   6  -2  13    0.06    0.48 
  -6  -2 -13    0.14    0.44 
   6  -2  13    0.70    0.62 
  -6   2 -13    0.83    0.49 
   6   2  13    0.58    0.42 
  -7  -2 -13    0.12    0.44 
   7  -2  13    0.43    0.66 
   7  -2  13    0.88    0.36 
   7  -2  13    0.77    0.42 
  -7   2 -13    0.90    0.41 
   7   2  13    1.79    0.39 
   8  -2  13    0.46    0.30 
  -8  -2 -13   -0.35    0.39 
  -8  -2 -13    0.55    0.97 
   8   2  13   -0.12    0.20 
  -8   2 -13   -0.53    0.40 
  -9  -2 -13    1.12    0.40 
  -9  -2 -13   -0.21    0.91 
   9  -2  13    0.48    0.26 
   9  -2  13    0.47    0.34 
  -9   2 -13   -0.36    0.34 
   9   2  13    0.45    0.31 
  17   3 -13    0.51    0.65 
  17   3 -13    1.94    0.91 
  16   3 -13   -0.25    0.54 
  16   3 -13   -0.71    0.83 
  15   3 -13    0.03    0.85 
  15   3 -13    0.16    0.41 
 -14  -3  13    1.33    0.47 
  14   3 -13    1.39    0.52 
  14   3 -13    1.86    0.65 
 -13  -3  13    0.34    0.47 
  13   3 -13   -0.16    0.95 
  13   3 -13   -0.26    0.69 
 -12  -3  13   -0.27    0.66 
  12   3 -13   -0.38    0.48 
  12   3 -13   -0.73    0.57 
 -11  -3  13    3.32    0.79 
  11   3 -13    3.35    0.79 
  11   3 -13    1.85    0.70 
 -10  -3  13    4.69    0.94 
 -10  -3  13    6.57    0.92 
  10   3 -13    5.71    1.12 
  10   3 -13    6.05    1.02 
  -9  -3  13    0.41    0.66 
  -9  -3  13   -0.70    0.76 
  -9  -3  13   -0.47    0.78 
   9   3 -13    2.32    0.88 
   9   3 -13    0.09    0.49 
  -8  -3  13   -0.86    0.65 
  -8  -3  13    0.89    0.62 
  -8  -3  13   -1.38    0.83 
   8   3 -13    0.66    0.76 
   8   3 -13   -0.76    0.83 
  -7  -3  13    4.01    0.86 
   7  -3 -13    3.57    0.75 
  -7  -3  13    2.82    1.03 
  -7  -3  13    3.44    0.77 
  -7  -3  13    2.59    0.79 
   7   3 -13    4.13    0.80 
   7   3 -13    4.11    0.93 
  -6  -3  13   -0.28    0.72 
  -6  -3  13    1.15    0.60 
   6  -3 -13    1.29    0.54 
  -6  -3  13   -1.17    1.00 
  -6  -3  13   -0.33    0.52 
   6   3 -13    0.32    0.83 
   6   3 -13    0.30    0.84 
   5  -3 -13    0.07    0.37 
  -5  -3  13    0.15    0.73 
  -5  -3  13   -0.86    1.10 
  -5  -3  13    1.15    0.52 
  -5  -3  13    0.38    0.60 
   5   3 -13   -0.06    0.79 
   5   3 -13   -0.38    0.91 
  -4  -3  13    0.33    0.59 
  -4  -3  13    0.88    0.72 
   4  -3 -13    0.49    0.34 
  -4  -3  13   -0.75    0.84 
  -4  -3  13    0.64    0.51 
   4   3 -13   -0.20    0.57 
   4   3 -13   -0.98    1.17 
  -3  -3  13    0.27    0.75 
   3  -3 -13    0.24    0.31 
   3  -3 -13   -0.04    1.04 
  -3  -3  13    0.92    0.62 
  -3  -3  13    0.06    1.47 
  -3  -3  13    0.62    0.49 
   3   3 -13    0.72    1.57 
   3   3 -13   -0.21    0.81 
  -3   3  13   -0.89    0.75 
  -2  -3  13    0.45    0.51 
  -2  -3  13    0.11    0.59 
  -2  -3  13    1.40    0.78 
   2  -3 -13    0.63    0.64 
   2  -3 -13    0.89    0.38 
  -2   3  13    0.35    0.51 
   2   3 -13    1.36    0.62 
  -1  -3  13    5.31    1.12 
  -1  -3  13    5.81    1.04 
   1  -3 -13    7.74    0.80 
   1  -3 -13    7.61    1.00 
  -1  -3  13    7.79    0.93 
   1   3 -13    7.06    1.04 
  -1   3  13    6.19    0.90 
   0  -3 -13    3.97    0.52 
   0  -3  13    3.36    0.68 
   0  -3 -13    3.41    0.68 
   0  -3  13    4.52    0.79 
   0  -3  13    4.34    0.92 
   0   3  13    4.03    0.59 
   0   3 -13    1.33    0.90 
   1  -3  13    3.69    0.75 
   1  -3  13    4.49    0.81 
   1   3  13    4.73    0.64 
  -1   3 -13    5.07    0.84 
  -2  -3 -13   -0.15    0.38 
   2  -3  13   -0.12    0.54 
  -2  -3 -13   -0.26    0.29 
   2  -3  13    0.95    0.70 
   2   3  13   -0.14    0.35 
  -2   3 -13   -0.12    0.52 
   3  -3  13    1.95    0.73 
  -3  -3 -13    1.21    0.47 
   3  -3  13    2.34    0.55 
  -3   3 -13    2.01    0.78 
   3   3  13    2.29    0.43 
   4  -3  13    1.60    0.49 
  -4  -3 -13    2.37    0.36 
  -4  -3 -13    0.74    0.44 
   4  -3  13    1.94    0.70 
  -4   3 -13    1.27    0.70 
   4   3  13    2.01    0.41 
  -5  -3 -13   -0.19    0.34 
   5  -3  13   -0.56    0.42 
   5  -3  13   -0.29    0.57 
  -5  -3 -13    0.30    0.30 
   5   3  13    0.04    0.23 
  -5   3 -13    0.02    0.59 
   6  -3  13    0.19    0.31 
  -6  -3 -13    0.17    0.38 
  -6  -3 -13    0.20    0.29 
   6  -3  13    0.37    0.44 
  -6   3 -13    0.75    0.32 
   6   3  13    0.32    0.28 
   7  -3  13    1.05    0.44 
   7  -3  13    0.19    0.29 
   7  -3  13    0.84    0.35 
  -7  -3 -13   -0.02    0.29 
  -7   3 -13    0.31    0.28 
   8  -3  13    0.24    0.28 
   8  -3  13    0.27    0.31 
  -8  -3 -13   -0.36    0.38 
  -8   3 -13    0.69    0.46 
   8   3  13    0.32    0.18 
  15   4 -13   -0.14    0.57 
  14   4 -13    0.55    0.39 
 -13  -4  13    0.14    0.47 
  13   4 -13    0.75    0.42 
 -12  -4  13    0.84    0.70 
  12   4 -13    0.98    0.60 
 -11  -4  13    1.25    0.77 
  11   4 -13    0.36    0.67 
 -10  -4  13    1.70    0.90 
  10   4 -13    1.10    0.96 
  -9  -4  13    0.74    0.60 
  -9  -4  13   -0.50    0.84 
   9   4 -13    0.59    0.68 
  -8  -4  13    1.14    1.10 
  -8  -4  13   -0.19    0.75 
  -8  -4  13    1.37    0.61 
  -8  -4  13    2.19    0.66 
   8   4 -13    1.04    0.70 
  -7  -4  13    1.10    0.67 
  -7  -4  13    0.81    0.56 
  -7  -4  13    1.67    0.59 
   7   4 -13    0.20    0.68 
  -6  -4  13    1.37    0.58 
  -6  -4  13    1.42    0.57 
  -6  -4  13    0.89    0.67 
   6   4 -13    1.50    0.69 
  -5  -4  13   -0.79    0.62 
   5  -4 -13   -0.04    0.50 
  -5  -4  13    0.38    0.66 
  -5  -4  13   -0.30    0.53 
   5   4 -13   -0.60    0.63 
  -4  -4  13   -0.89    0.64 
  -4  -4  13    0.34    0.52 
  -4  -4  13    0.27    0.57 
   4  -4 -13    0.04    0.35 
   4   4 -13    1.43    0.51 
   3  -4 -13    0.94    0.35 
  -3  -4  13    1.00    0.51 
  -3  -4  13    0.64    0.69 
  -3  -4  13    1.74    0.61 
   3   4 -13    2.38    0.76 
  -2  -4  13   -0.13    0.46 
   2  -4 -13    0.00    0.62 
   2  -4 -13    0.07    0.29 
  -2  -4  13   -0.39    0.55 
  -2  -4  13   -0.03    0.69 
   2   4 -13   -0.75    0.49 
  -1  -4  13   -0.39    0.57 
   1  -4 -13    0.26    0.55 
   1  -4 -13   -0.05    0.27 
  -1  -4  13    0.87    0.70 
  -1  -4  13    0.16    0.43 
   1   4 -13   -0.60    0.67 
   0  -4  13    1.43    0.36 
   0  -4 -13   -0.22    0.49 
   0  -4  13    0.32    0.58 
   0  -4  13    0.89    0.71 
   0   4 -13   -0.04    0.67 
   1  -4  13    0.63    0.51 
  -1  -4 -13    0.77    0.22 
   1  -4  13    1.08    0.45 
   1  -4  13   -0.52    0.54 
  -1   4 -13   -0.15    0.74 
   2  -4  13    1.06    0.45 
   2  -4  13    0.52    0.69 
   2  -4  13    0.61    0.52 
  -2  -4 -13    0.90    0.22 
  -2  -4 -13   -0.03    0.40 
  -2   4 -13    0.43    0.62 
   2   4  13    0.41    0.32 
   3  -4  13    1.38    0.48 
   3  -4  13    2.11    0.46 
  -3  -4 -13    0.50    0.36 
   3  -4  13    0.41    0.32 
  -3   4 -13    1.17    0.54 
   3   4  13    1.28    0.28 
   4  -4  13   -0.29    0.51 
  -4  -4 -13    0.35    0.30 
   4  -4  13    0.57    0.41 
   4  -4  13    0.17    0.31 
  -4  -4 -13    0.33    0.31 
   4   4  13    0.64    0.24 
  -4   4 -13    1.29    0.47 
  -5  -4 -13    0.16    0.27 
   5  -4  13    0.34    0.25 
   5  -4  13    0.51    0.35 
  -5  -4 -13   -0.02    0.32 
   5  -4  13    0.39    0.42 
  -5   4 -13   -0.39    0.35 
   5   4  13    0.15    0.27 
  -6  -4 -13    0.73    0.30 
   6  -4  13    0.54    0.31 
  -6  -4 -13    1.70    0.45 
   6  -4  13    1.06    0.35 
   6  -4  13    0.64    0.33 
  11   5 -13   -0.22    0.41 
  10   5 -13    0.65    0.45 
  -9  -5  13   -0.76    0.60 
   9   5 -13    1.04    0.43 
  -8  -5  13    0.51    0.32 
  -8  -5  13    0.17    0.46 
   8   5 -13   -0.10    0.31 
  -7  -5  13    1.10    0.49 
  -7  -5  13    1.34    0.50 
  -7  -5  13    2.26    0.60 
   7   5 -13    2.78    0.53 
  -6  -5  13   -0.96    0.46 
  -6  -5  13   -0.19    0.50 
  -6  -5  13   -0.26    0.43 
   6   5 -13   -0.54    0.45 
  -5  -5  13   -0.07    0.48 
  -5  -5  13    1.98    0.49 
  -5  -5  13   -0.36    0.47 
   5   5 -13    1.45    0.51 
  -4  -5  13    1.05    0.46 
  -4  -5  13    0.67    0.51 
  -4  -5  13    0.41    0.34 
   4   5 -13    0.90    0.35 
  -3  -5  13    0.38    0.52 
  -3  -5  13   -0.15    0.30 
   3  -5 -13    0.03    0.33 
  -3  -5  13    0.16    0.44 
   3   5 -13   -0.18    0.45 
  -2  -5  13    0.21    0.31 
   2  -5 -13    0.33    0.30 
  -2  -5  13    0.04    0.41 
   2  -5 -13   -0.07    0.53 
  -2  -5  13    0.82    0.38 
   2   5 -13    0.69    0.43 
  -1  -5  13    0.56    0.32 
  -1  -5  13    0.69    0.45 
   1  -5 -13   -0.22    0.42 
  -1  -5  13    0.50    0.52 
   1  -5 -13    1.17    0.30 
   1   5 -13   -0.10    0.43 
   0  -5 -13    1.60    0.38 
   0  -5  13    1.01    0.55 
   0  -5  13    1.84    0.45 
   0  -5  13    1.15    0.42 
   0   5 -13    0.91    0.41 
   1  -5  13    0.79    0.41 
  -1  -5 -13    0.20    0.20 
   1  -5  13    0.29    0.28 
   1  -5  13    0.24    0.36 
  -1  -5 -13   -0.15    0.32 
  -1   5 -13    0.38    0.52 
  -2  -5 -13    0.07    0.28 
  -2  -5 -13    0.19    0.29 
   2  -5  13   -0.26    0.25 
   2  -5  13   -0.15    0.40 
   2  -5  13   -0.62    0.33 
  19   0 -14    0.22    0.42 
  19   0 -14   -0.26    0.30 
  19   0 -14   -0.12    0.55 
  18   0 -14    0.57    0.45 
  18   0 -14    1.41    0.50 
  18   0 -14    1.71    0.55 
  17   0 -14    0.22    0.53 
  17   0 -14    1.08    0.47 
  17   0 -14   -0.30    0.46 
  16   0 -14   -0.02    0.34 
  16   0 -14    0.53    0.69 
  16   0 -14    0.74    0.94 
  15   0 -14    0.34    0.50 
  15   0 -14   -1.27    0.67 
  15   0 -14   -0.02    0.50 
  14   0 -14    5.08    0.81 
  14   0 -14    5.85    1.01 
 -14   0  14    5.30    0.74 
  14   0 -14    5.26    0.99 
 -13   0  14   -0.12    0.42 
  13   0 -14    0.55    0.71 
  13   0 -14    0.66    0.52 
  13   0 -14   -1.00    0.75 
 -12   0  14   23.21    2.32 
  12   0 -14   22.49    2.45 
  12   0 -14   19.51    2.33 
  12   0 -14   24.50    2.49 
  11   0 -14   -1.46    0.77 
  11   0 -14   -1.17    0.45 
  11   0 -14    0.70    0.80 
 -11   0  14   -0.33    0.49 
  10   0 -14    0.58    0.46 
 -10   0  14   -0.33    0.52 
   9   0 -14    0.62    0.80 
   9   0 -14    0.22    0.44 
   9   0 -14    0.05    0.79 
  -9   0  14   -0.51    0.54 
   8   0 -14    0.21    0.81 
   8   0 -14    0.51    0.43 
  -8   0  14    0.20    0.42 
   8   0 -14    1.50    0.78 
   7   0 -14    0.17    0.57 
  -7   0  14    0.32    0.58 
   7   0 -14    0.57    0.42 
   7   0 -14   -0.71    0.74 
   6   0 -14   13.36    1.56 
  -6   0  14   12.22    1.48 
   6   0 -14   11.74    1.36 
   6   0 -14   13.10    1.62 
   5   0 -14    0.03    0.38 
   5   0 -14    0.60    0.67 
  -5   0  14    0.07    0.57 
   5   0 -14    0.97    0.80 
   4   0 -14    2.38    0.59 
  -4   0  14    2.46    0.73 
   4   0 -14    2.01    0.86 
   4   0 -14    3.29    0.53 
   3   0 -14    0.05    0.75 
  -3   0  14   -0.48    0.42 
   3   0 -14   -0.26    0.39 
   3   0 -14    0.23    0.61 
   2   0 -14    3.65    0.82 
  -2   0  14    3.08    1.12 
   2   0 -14    2.32    0.63 
   2   0 -14    1.36    0.47 
  -2   0  14    2.35    0.56 
  -1   0  14    0.10    0.96 
  -1   0  14   -0.12    0.66 
   1   0 -14    0.35    0.69 
   1   0 -14   -0.32    0.39 
   1   0 -14   -0.56    0.54 
   0   0 -14   20.18    2.11 
   0   0 -14   19.57    2.49 
   0   0  14   21.23    2.28 
   0   0 -14   19.84    2.79 
   1   0  14   -0.44    0.83 
  -1   0 -14   -0.32    0.70 
   1   0  14    0.42    0.63 
  -1   0 -14    0.49    0.47 
  -1   0 -14    0.29    0.53 
  -2   0 -14    0.50    0.67 
   2   0  14    0.67    0.61 
  -2   0 -14    1.47    0.54 
  -2   0 -14    1.60    1.19 
   2   0  14    0.96    0.76 
  -2   0 -14    0.16    0.63 
  -3   0 -14    0.03    0.50 
  -3   0 -14    0.81    1.02 
   3   0  14    0.25    0.58 
  -3   0 -14   -1.13    0.63 
   3   0  14    1.43    0.71 
   4   0  14   -0.50    0.64 
  -4   0 -14   -0.71    0.60 
   4   0  14    0.19    0.55 
  -4   0 -14    0.65    0.62 
  -4   0 -14   -0.02    0.44 
  -5   0 -14   -0.24    0.81 
  -5   0 -14    0.19    0.60 
   5   0  14   -0.03    0.58 
   5   0  14   -0.31    0.51 
  -6   0 -14   -0.42    0.91 
  -6   0 -14    0.72    1.11 
   6   0  14   -0.57    0.61 
   7   0  14    0.12    0.49 
   7   0  14    0.51    0.49 
  -7   0 -14    0.62    0.64 
  -7   0 -14   -0.55    0.51 
  -8   0 -14    1.23    0.44 
   8   0  14    0.99    0.44 
   8   0  14    0.34    0.44 
   9   0  14    0.16    0.55 
   9   0  14    0.07    0.36 
  19  -1 -14    0.08    0.50 
  19  -1 -14    0.46    0.34 
  19   1 -14    0.42    0.36 
  19   1 -14    0.18    0.27 
  18  -1 -14    0.38    0.74 
  18  -1 -14   -0.33    0.39 
  18  -1 -14   -0.40    0.58 
  18   1 -14    0.25    0.41 
  18   1 -14   -0.50    0.57 
  18   1 -14    0.20    0.52 
  17  -1 -14   -0.41    0.59 
  17  -1 -14    0.38    0.69 
  17  -1 -14   -0.25    0.51 
  17   1 -14    0.46    0.53 
  17   1 -14    0.06    0.46 
  17   1 -14    0.29    0.39 
  16  -1 -14    0.63    0.76 
  16  -1 -14   -0.59    0.53 
  16  -1 -14   -0.06    0.34 
  16   1 -14    0.16    0.50 
  16   1 -14    0.34    0.80 
  16   1 -14   -0.21    0.78 
  15  -1 -14   -0.90    1.11 
 -15  -1  14   -0.03    0.46 
  15  -1 -14   -0.07    0.86 
  15  -1 -14    0.06    0.49 
  15   1 -14    0.30    0.47 
  15   1 -14   -0.52    0.58 
  15   1 -14    0.93    0.67 
  14  -1 -14    1.09    0.87 
 -14  -1  14    0.44    0.49 
  14  -1 -14    1.19    0.86 
  14  -1 -14   -0.04    0.52 
  14   1 -14    0.55    0.55 
  14   1 -14    0.41    0.64 
  14   1 -14    0.22    0.67 
  13  -1 -14   28.86    2.95 
 -13  -1  14   30.06    2.89 
  13  -1 -14   27.68    3.00 
  13  -1 -14   26.56    3.05 
  13   1 -14   30.47    2.91 
  13   1 -14   23.90    2.91 
  12  -1 -14    6.59    1.17 
 -12  -1  14    4.71    0.76 
  12  -1 -14    5.15    1.08 
  12  -1 -14    3.11    0.71 
  12   1 -14    3.24    0.72 
  12   1 -14    3.98    0.89 
 -12   1  14    4.27    0.70 
  12   1 -14    4.96    0.89 
  11  -1 -14    6.55    1.34 
 -11  -1  14    7.14    0.87 
  11  -1 -14    6.25    0.90 
  11  -1 -14    5.83    1.26 
  11   1 -14    6.24    0.92 
 -11   1  14    6.39    0.83 
  11   1 -14    8.56    1.13 
  11   1 -14    6.04    1.08 
  10  -1 -14    0.59    0.49 
 -10  -1  14    2.58    0.67 
  10   1 -14    2.45    0.74 
  10   1 -14    1.87    0.55 
 -10   1  14    1.36    0.49 
  10   1 -14    1.28    0.78 
   9  -1 -14   -0.11    0.53 
  -9  -1  14   -0.32    0.42 
   9  -1 -14    1.16    0.99 
   9  -1 -14    0.43    0.99 
  -9   1  14   -0.41    0.47 
   9   1 -14    0.70    0.47 
   9   1 -14    0.14    0.72 
   8  -1 -14    0.69    0.43 
  -8  -1  14    1.23    0.68 
   8  -1 -14   -1.23    1.00 
   8  -1 -14    2.08    0.96 
  -8   1  14    0.63    0.52 
   8   1 -14    0.41    0.51 
   8   1 -14   -0.07    0.64 
   8   1 -14    1.18    0.48 
  -7  -1  14    0.76    0.67 
   7  -1 -14   -0.08    0.87 
   7  -1 -14    0.17    0.97 
  -7  -1  14    0.94    0.97 
   7  -1 -14    0.52    0.41 
   7   1 -14   -0.17    0.71 
   7   1 -14    0.31    0.68 
  -7   1  14    0.39    0.65 
   7   1 -14    0.55    0.56 
  -6  -1  14   -0.37    0.71 
   6  -1 -14   -0.38    0.39 
   6  -1 -14   -0.92    0.93 
  -6  -1  14   -0.82    0.95 
   6  -1 -14   -0.61    0.77 
   6   1 -14    0.64    0.67 
  -6   1  14    0.46    0.54 
   6   1 -14   -0.31    0.67 
   6   1 -14    0.66    0.45 
  -5  -1  14    0.15    0.51 
   5  -1 -14    1.13    0.41 
   5  -1 -14    0.67    0.73 
  -5  -1  14    1.20    0.93 
   5  -1 -14    2.49    0.95 
   5   1 -14    0.29    0.46 
   5   1 -14    0.33    1.67 
   5   1 -14    0.28    0.73 
  -5   1  14    0.61    0.59 
   5   1 -14    0.46    0.69 
   4  -1 -14   -0.87    0.66 
   4  -1 -14   -0.16    0.35 
  -4  -1  14   -1.66    0.88 
   4  -1 -14   -0.34    0.89 
  -4  -1  14   -0.19    0.75 
   4   1 -14    0.12    0.68 
   4   1 -14    0.39    0.52 
   4   1 -14    0.23    1.06 
   4   1 -14   -0.49    0.56 
  -4   1  14   -0.74    0.52 
  -3  -1  14    2.91    0.93 
   3  -1 -14    2.20    0.66 
   3  -1 -14    1.69    0.42 
   3  -1 -14    1.47    0.88 
  -3  -1  14    1.24    0.81 
   3   1 -14    2.60    0.82 
   3   1 -14    1.54    0.56 
  -3   1  14    1.66    0.62 
   3   1 -14    2.55    0.76 
   3   1 -14    0.88    1.02 
   2  -1 -14    9.13    0.97 
  -2  -1  14   11.81    1.35 
   2  -1 -14    8.30    1.33 
  -2  -1  14    7.85    1.30 
   2  -1 -14    9.23    1.13 
   2   1 -14    6.18    1.08 
  -2   1  14    8.07    1.13 
   2   1 -14    8.74    1.20 
   2   1 -14    9.75    1.47 
   2   1 -14    8.10    1.26 
   1  -1 -14   -0.16    0.34 
  -1  -1  14   -0.03    0.55 
  -1  -1  14   -1.12    0.78 
  -1  -1  14    0.07    0.79 
   1  -1 -14   -0.81    0.55 
   1  -1 -14   -0.63    0.95 
   1   1 -14    0.82    0.84 
   1   1 -14   -0.37    1.18 
   1   1 -14    1.46    0.60 
   0  -1  14   21.74    2.25 
   0  -1  14   21.73    2.22 
   0  -1 -14   17.93    2.01 
   0  -1  14   16.48    2.16 
   0   1 -14   23.36    2.22 
   0   1 -14   18.09    3.08 
   0   1 -14   17.12    2.64 
   0   1  14   20.51    2.12 
   1  -1  14   -0.77    0.55 
   1  -1  14   -1.40    0.77 
  -1  -1 -14    0.00    0.43 
   1  -1  14   -0.29    0.71 
  -1  -1 -14    0.10    0.35 
  -1   1 -14    0.37    0.71 
  -1   1 -14    0.35    0.84 
  -1   1 -14   -0.47    0.73 
   1   1  14    0.55    0.53 
   2  -1  14    0.99    0.58 
   2  -1  14    0.65    0.55 
   2  -1  14    0.26    0.50 
  -2  -1 -14    0.27    0.45 
  -2  -1 -14    1.12    0.48 
  -2   1 -14    1.58    0.75 
   2   1  14    1.58    0.55 
  -2   1 -14    0.53    0.68 
   3  -1  14   -0.27    0.74 
  -3  -1 -14   -0.84    0.40 
   3  -1  14   -0.41    0.49 
   3  -1  14   -1.23    0.66 
  -3  -1 -14   -0.19    0.42 
   3   1  14   -0.14    0.48 
  -3   1 -14   -0.33    0.80 
  -3   1 -14    1.33    0.73 
  -4  -1 -14    1.05    0.43 
  -4  -1 -14    0.70    0.87 
   4  -1  14    1.04    0.63 
   4  -1  14    1.10    0.75 
  -4  -1 -14    0.39    0.64 
  -4  -1 -14   -0.91    0.57 
   4   1  14    1.07    0.38 
  -4   1 -14    0.45    0.71 
  -4   1 -14   -0.18    0.54 
  -5  -1 -14    0.05    0.75 
  -5  -1 -14    0.38    0.54 
   5  -1  14   -0.19    0.45 
   5  -1  14   -0.73    0.71 
   5  -1  14   -0.30    0.43 
  -5  -1 -14    0.10    0.43 
  -5   1 -14   -0.27    0.49 
  -5   1 -14   -0.09    0.73 
   5   1  14   -0.21    0.44 
  -6  -1 -14    0.45    0.82 
   6  -1  14    0.46    0.66 
  -6  -1 -14    0.01    0.96 
   6  -1  14   -0.06    1.00 
   6   1  14    0.30    0.32 
  -6   1 -14   -0.02    1.11 
   7  -1  14    0.65    0.67 
  -7  -1 -14   -0.89    0.75 
  -7  -1 -14    0.27    0.46 
   7  -1  14    0.17    0.34 
  -7   1 -14    1.56    0.56 
   7   1  14    0.17    0.37 
   8  -1  14   -0.48    0.65 
  -8  -1 -14    0.75    0.45 
  -8  -1 -14    1.27    0.49 
   8  -1  14    0.01    0.27 
  -8   1 -14    0.35    0.31 
   8   1  14    0.41    0.26 
   9  -1  14   -0.11    0.25 
  -9  -1 -14    0.60    0.48 
   9   1  14   -0.24    0.33 
  -9   1 -14   -0.10    0.38 
  18  -2 -14    0.42    0.61 
  18  -2 -14    0.05    0.53 
  18   2 -14    0.53    0.34 
  17  -2 -14    1.04    0.59 
  17  -2 -14    0.78    0.69 
  17   2 -14    0.38    0.45 
  17   2 -14    0.60    0.35 
  16  -2 -14    0.22    0.81 
  16  -2 -14    0.92    0.55 
  16   2 -14    0.26    0.46 
  16   2 -14    0.37    0.38 
 -15  -2  14    4.31    0.78 
  15  -2 -14    3.90    1.09 
  15  -2 -14    4.35    0.67 
  15   2 -14    3.20    0.82 
  15   2 -14    3.09    0.96 
  15   2 -14    2.46    0.71 
 -14  -2  14    0.48    0.54 
  14  -2 -14   -0.06    0.52 
  14   2 -14    1.17    0.68 
  14   2 -14    0.42    0.80 
  14   2 -14    0.79    0.55 
  13  -2 -14   -0.01    0.56 
 -13  -2  14    1.29    0.60 
  13   2 -14    0.79    0.60 
  13   2 -14    1.41    0.66 
  13   2 -14    0.45    0.68 
 -12  -2  14    0.05    0.58 
  12   2 -14    1.30    1.35 
  12   2 -14    1.00    0.50 
  12   2 -14    0.30    0.63 
 -11  -2  14    0.65    0.61 
  11  -2 -14    0.20    0.57 
  11   2 -14    0.58    0.95 
  11   2 -14   -0.13    0.66 
  11   2 -14   -0.52    0.61 
  11   2 -14    0.39    0.65 
 -10  -2  14    1.02    0.80 
  10  -2 -14    1.24    0.56 
 -10  -2  14    0.43    0.69 
  10   2 -14    1.31    0.70 
  10   2 -14    1.64    0.93 
  10   2 -14    0.57    0.64 
  10   2 -14    1.52    0.55 
   9  -2 -14    1.94    0.57 
  -9  -2  14    1.03    0.80 
  -9  -2  14    2.34    0.77 
   9   2 -14    0.59    1.29 
   9   2 -14    2.18    0.68 
   9   2 -14    3.27    0.76 
   9   2 -14    1.51    0.73 
  -8  -2  14    1.45    0.78 
  -8  -2  14   -0.28    0.50 
   8  -2 -14   -0.48    0.47 
   8   2 -14    0.86    0.64 
   8   2 -14    1.43    0.86 
   8   2 -14    0.52    0.71 
   8   2 -14    1.42    0.74 
   7  -2 -14    0.76    0.52 
  -7  -2  14   -0.56    0.73 
  -7  -2  14    1.05    0.80 
  -7   2  14    0.16    0.53 
   7   2 -14    0.52    0.75 
   7   2 -14   -0.77    0.70 
   7   2 -14    0.11    0.66 
   7   2 -14    0.18    1.90 
  -6  -2  14    4.47    1.08 
  -6  -2  14    2.00    0.74 
   6  -2 -14    1.40    1.40 
   6  -2 -14    2.14    0.49 
  -6  -2  14    2.50    0.71 
   6   2 -14    2.57    1.28 
   6   2 -14    0.93    0.75 
  -6   2  14    1.36    0.63 
   6   2 -14    2.93    0.82 
   5  -2 -14   -0.10    0.83 
  -5  -2  14    0.73    0.65 
   5  -2 -14    0.45    0.37 
   5  -2 -14   -0.96    1.12 
  -5  -2  14   -0.13    0.77 
  -5  -2  14   -0.21    0.95 
   5   2 -14    0.23    0.81 
   5   2 -14    0.24    1.21 
   5   2 -14   -1.19    1.38 
  -5   2  14    0.94    0.49 
   5   2 -14   -1.21    0.60 
  -4  -2  14    2.04    0.78 
   4  -2 -14    2.10    0.77 
  -4  -2  14    3.41    0.87 
  -4  -2  14    3.64    0.87 
   4  -2 -14    0.72    1.07 
   4  -2 -14    2.04    0.44 
   4   2 -14    2.09    0.73 
   4   2 -14    2.05    1.07 
  -3  -2  14    0.53    0.56 
  -3  -2  14    0.65    0.62 
   3  -2 -14    0.36    0.33 
  -3  -2  14    0.60    0.56 
   3   2 -14    1.32    0.80 
  -3   2  14    1.39    0.50 
   3   2 -14    0.30    1.01 
   3   2 -14    0.62    0.86 
  -2  -2  14    7.07    1.10 
  -2  -2  14    6.95    1.27 
  -2  -2  14   12.14    1.37 
   2  -2 -14    9.37    1.01 
   2  -2 -14    7.69    1.15 
  -2  -2  14    9.63    1.19 
   2   2 -14   10.77    1.31 
  -2   2  14   10.62    1.11 
   2   2 -14    8.62    1.37 
  -1  -2  14   37.87    4.31 
  -1  -2  14   42.43    4.45 
   1  -2 -14   44.61    4.22 
  -1  -2  14   41.61    4.30 
  -1  -2  14   37.89    4.27 
  -1   2  14   44.05    4.27 
   1   2 -14   47.98    4.47 
   1   2 -14   45.28    4.37 
   0  -2  14    1.35    0.75 
   0  -2  14    0.84    1.06 
   0  -2  14    1.52    0.68 
   0  -2  14    0.97    0.61 
   0  -2 -14    1.36    0.51 
   0  -2 -14    1.40    0.36 
   0   2 -14    0.99    0.88 
   0   2 -14    1.69    0.67 
   0   2  14    1.12    0.38 
  -1  -2 -14    4.11    0.52 
   1  -2  14    3.44    0.82 
  -1  -2 -14    3.38    0.60 
   1  -2  14    1.86    1.17 
   1  -2  14    2.41    0.67 
   1  -2  14    3.12    0.69 
  -1   2 -14    3.14    0.95 
   1   2  14    3.60    0.60 
  -1   2 -14    1.72    0.96 
  -2  -2 -14    2.06    0.55 
   2  -2  14    1.22    0.82 
   2  -2  14    1.73    0.73 
   2  -2  14    1.93    0.58 
  -2  -2 -14    1.97    0.51 
   2  -2  14    1.01    1.11 
   2   2  14    1.92    0.40 
  -2   2 -14    2.30    0.85 
  -3  -2 -14    5.44    0.73 
   3  -2  14    3.90    1.30 
   3  -2  14    4.27    0.84 
   3  -2  14    5.91    0.94 
  -3  -2 -14    5.94    0.70 
  -3   2 -14    5.81    0.93 
   3   2  14    5.46    0.76 
  -4  -2 -14    2.05    0.42 
   4  -2  14    2.62    0.66 
  -4  -2 -14    1.64    0.44 
   4  -2  14    1.67    0.58 
  -4   2 -14    2.41    0.76 
   4   2  14    1.03    0.46 
   5  -2  14    0.63    0.57 
  -5  -2 -14    0.15    0.51 
   5  -2  14   -0.08    0.72 
  -5   2 -14   -0.01    0.50 
   5   2  14    0.39    0.56 
   6  -2  14   -0.06    0.37 
  -6  -2 -14   -0.02    0.32 
   6  -2  14   -0.18    0.32 
  -6  -2 -14   -0.49    0.40 
   6   2  14   -0.09    0.33 
  -6   2 -14   -0.71    0.51 
  -7  -2 -14    0.35    0.28 
   7  -2  14   -0.13    0.34 
   7  -2  14    0.26    0.27 
  -7   2 -14    0.50    0.31 
   7   2  14    0.16    0.28 
  -8  -2 -14    0.44    0.26 
   8  -2  14    0.40    0.35 
   8   2  14    0.09    0.29 
  -8   2 -14    0.21    0.35 
  16   3 -14    0.46    1.02 
  16   3 -14    0.41    0.37 
  15  -3 -14   -1.12    1.05 
  15   3 -14    1.98    0.58 
  15   3 -14    1.50    0.62 
 -14  -3  14   -0.45    0.34 
  14   3 -14    0.27    0.59 
  14   3 -14   -0.15    0.83 
 -13  -3  14    2.57    0.58 
  13   3 -14    2.11    1.00 
  13   3 -14    3.31    0.75 
 -12  -3  14    0.28    0.63 
  12   3 -14    1.90    0.93 
  12   3 -14    0.39    0.67 
 -11  -3  14    0.03    0.68 
  11   3 -14    0.50    0.47 
  11   3 -14    0.08    0.84 
  10  -3 -14    1.89    1.06 
 -10  -3  14   -0.19    0.69 
 -10  -3  14    1.07    0.67 
  10   3 -14    0.29    0.85 
  10   3 -14   -0.48    0.67 
  -9  -3  14    2.58    0.75 
  -9  -3  14    3.22    0.68 
   9   3 -14    1.47    0.91 
   9   3 -14    3.17    0.80 
  -8  -3  14    2.56    0.67 
   8  -3 -14    2.53    0.76 
  -8  -3  14    2.89    0.77 
  -8  -3  14    2.36    0.67 
   8   3 -14    1.68    0.66 
   8   3 -14    2.38    0.63 
  -7  -3  14   -0.41    0.71 
   7  -3 -14    0.45    0.50 
  -7  -3  14   -0.45    0.58 
  -7  -3  14    1.47    0.70 
   7   3 -14    1.57    0.83 
   7   3 -14   -0.31    0.79 
  -6  -3  14   -0.12    0.84 
  -6  -3  14    0.66    0.60 
   6  -3 -14    0.09    0.42 
  -6  -3  14   -0.62    0.68 
  -6  -3  14    0.08    0.67 
   6   3 -14    1.19    0.84 
   6   3 -14    0.00    0.84 
  -5  -3  14    2.66    1.03 
  -5  -3  14    0.28    0.57 
   5  -3 -14   -0.04    0.39 
  -5  -3  14   -1.00    0.55 
  -5  -3  14   -0.72    0.68 
   5   3 -14    1.03    0.88 
   5   3 -14   -0.95    0.80 
  -4  -3  14    0.14    0.56 
  -4  -3  14    0.23    0.70 
  -4  -3  14    0.36    0.54 
   4  -3 -14    0.31    0.75 
  -4  -3  14   -1.06    0.77 
   4  -3 -14    0.27    0.35 
   4   3 -14    0.54    0.79 
   4   3 -14    0.16    0.91 
  -3  -3  14    8.50    0.94 
  -3  -3  14    5.20    1.14 
   3  -3 -14    3.75    0.93 
  -3  -3  14    6.47    1.06 
   3  -3 -14    6.61    0.74 
  -3  -3  14    4.79    0.86 
   3   3 -14    7.32    1.13 
  -3   3  14    6.01    0.88 
   2  -3 -14    2.64    0.42 
  -2  -3  14    1.45    0.79 
   2  -3 -14    1.09    0.62 
  -2  -3  14    2.22    0.66 
  -2  -3  14    1.75    0.61 
  -2   3  14    2.42    0.54 
   2   3 -14    1.46    0.83 
  -1  -3  14    0.84    0.56 
   1  -3 -14    1.27    0.52 
  -1  -3  14    0.42    0.57 
   1  -3 -14    0.80    0.42 
   1   3 -14    1.08    0.61 
  -1   3  14    0.97    0.40 
   0  -3 -14    1.19    0.47 
   0  -3  14    1.32    0.74 
   0  -3 -14    1.00    0.35 
   0  -3  14    1.34    0.60 
   0  -3  14    1.14    0.58 
   0   3  14    0.11    0.46 
   0   3 -14    1.51    0.77 
  -1  -3 -14    2.46    0.60 
   1  -3  14    3.76    0.67 
   1  -3  14    2.78    0.84 
   1  -3  14    3.59    0.71 
  -1   3 -14    4.35    0.89 
   1   3  14    4.64    0.57 
  -2  -3 -14   -0.71    0.38 
   2  -3  14    0.27    0.48 
  -2  -3 -14    0.25    0.27 
   2  -3  14    0.53    0.50 
   2  -3  14    0.62    0.47 
   2   3  14    0.15    0.32 
  -2   3 -14   -0.59    0.67 
   3  -3  14    0.06    0.58 
   3  -3  14   -0.60    0.65 
  -3  -3 -14    0.17    0.42 
  -3  -3 -14    0.08    0.27 
   3  -3  14    0.89    0.47 
  -3   3 -14    0.12    0.74 
   3   3  14    0.30    0.38 
  -4  -3 -14    0.09    0.34 
  -4  -3 -14    0.45    0.24 
   4  -3  14    0.77    0.47 
   4  -3  14    0.97    0.59 
   4  -3  14   -0.52    0.44 
   4   3  14    0.45    0.24 
  -4   3 -14    0.38    0.57 
  -5  -3 -14    0.28    0.29 
   5  -3  14    0.46    0.36 
  -5  -3 -14    0.74    0.36 
   5  -3  14    0.15    0.60 
   5  -3  14    0.37    0.32 
  -5   3 -14    0.24    0.46 
   5   3  14    0.63    0.26 
   6  -3  14    0.90    0.43 
  -6  -3 -14    0.16    0.29 
   6  -3  14   -0.40    0.49 
   6  -3  14    0.13    0.34 
   6   3  14    0.30    0.25 
  -6   3 -14    0.30    0.30 
  -7  -3 -14   -0.14    0.25 
  -7  -3 -14    0.50    0.42 
   7  -3  14    0.35    0.27 
  -7   3 -14    0.25    0.23 
   7   3  14   -0.04    0.23 
  14   4 -14   -0.06    0.54 
 -13  -4  14    1.10    0.63 
  13   4 -14   -1.01    0.52 
 -12  -4  14    0.31    0.47 
  12   4 -14   -0.08    0.55 
 -11  -4  14    2.30    0.80 
  11   4 -14    3.61    0.72 
 -10  -4  14    1.34    0.81 
  10   4 -14    0.97    0.49 
  -9  -4  14    2.07    1.15 
  -9  -4  14    1.44    0.79 
  -9  -4  14    1.59    0.91 
   9   4 -14    1.77    1.00 
  -8  -4  14    2.59    0.83 
  -8  -4  14    1.45    0.69 
   8   4 -14    2.70    0.58 
  -7  -4  14   -0.19    1.24 
  -7  -4  14    0.55    0.57 
  -7  -4  14    1.72    0.65 
   7   4 -14    1.13    0.51 
  -6  -4  14   -0.39    0.67 
   6  -4 -14   -0.81    0.44 
  -6  -4  14    1.17    0.65 
  -6  -4  14    0.32    0.55 
   6   4 -14   -1.07    0.63 
  -5  -4  14    1.49    0.55 
  -5  -4  14    0.74    0.53 
  -5  -4  14    0.94    0.48 
   5  -4 -14   -0.28    0.37 
   5   4 -14    1.66    0.70 
  -4  -4  14    0.53    0.50 
   4  -4 -14   -0.04    0.32 
  -4  -4  14   -0.75    0.64 
  -4  -4  14   -0.31    0.52 
   4   4 -14   -0.24    0.44 
  -3  -4  14    2.29    0.69 
  -3  -4  14   -0.46    0.48 
  -3  -4  14    0.53    0.53 
   3  -4 -14    1.57    0.34 
   3   4 -14    1.13    0.69 
   2  -4 -14   -1.10    0.89 
  -2  -4  14    0.85    0.44 
  -2  -4  14    0.25    0.47 
   2  -4 -14    0.20    0.30 
  -2  -4  14   -0.37    0.51 
   2   4 -14    0.12    0.67 
   1  -4 -14    0.44    0.53 
  -1  -4  14    1.63    0.50 
   1  -4 -14    1.61    0.33 
  -1  -4  14    1.87    0.70 
  -1  -4  14    1.48    0.63 
   1   4 -14    0.70    0.91 
   0  -4 -14    0.06    0.27 
   0  -4  14   -0.08    0.75 
   0  -4 -14    0.23    0.42 
   0  -4  14   -0.13    0.80 
   0  -4  14   -0.27    0.46 
   0   4 -14   -0.69    0.64 
  -1  -4 -14    0.63    0.28 
   1  -4  14    0.29    0.31 
  -1  -4 -14   -0.19    0.35 
   1  -4  14    0.47    0.47 
   1  -4  14    0.01    0.40 
  -1   4 -14    0.38    0.59 
  -2  -4 -14    0.26    0.27 
   2  -4  14    0.02    0.36 
   2  -4  14    0.18    0.39 
  -2  -4 -14    0.50    0.31 
   2  -4  14    0.15    0.31 
  -2   4 -14    0.16    0.30 
  -3  -4 -14   -0.35    0.20 
   3  -4  14    0.14    0.46 
   3  -4  14   -0.15    0.69 
  -3  -4 -14    0.13    0.21 
   3  -4  14    0.00    0.26 
  -3   4 -14   -0.71    0.41 
  -4  -4 -14    0.43    0.33 
  -4  -4 -14    0.69    0.23 
   4  -4  14    0.77    0.48 
   4  -4  14    0.93    0.45 
   4  -4  14    1.20    0.37 
  -4   4 -14    0.98    0.39 
  -5  -4 -14    0.62    0.29 
  -5  -4 -14   -0.18    0.38 
   5  -4  14   -0.20    0.31 
   5  -4  14    0.03    0.31 
  11   5 -14    0.47    0.41 
  10   5 -14    0.44    0.40 
   9   5 -14    1.08    0.45 
  -8  -5  14   -0.34    0.40 
  -8  -5  14    0.68    0.72 
   8   5 -14    0.10    0.31 
  -7  -5  14   -0.45    0.42 
  -7  -5  14    0.13    0.30 
   7   5 -14   -0.37    0.43 
  -6  -5  14   -0.27    0.40 
  -6  -5  14    0.37    0.32 
   6   5 -14   -0.34    0.43 
  -5  -5  14    0.51    0.33 
   5  -5 -14    0.37    0.46 
  -5  -5  14   -0.60    0.38 
  -5  -5  14    0.22    0.52 
   5   5 -14    0.18    0.44 
  -4  -5  14    0.60    0.49 
   4  -5 -14    0.27    0.37 
  -4  -5  14   -0.06    0.27 
  -4  -5  14    0.22    0.32 
   4   5 -14    1.10    0.45 
   3  -5 -14   -0.17    0.52 
  -3  -5  14    1.02    0.36 
  -3  -5  14    0.95    0.48 
   3   5 -14    1.89    0.48 
  -2  -5  14   -0.03    0.47 
  -2  -5  14    0.92    0.42 
  -2  -5  14    0.61    0.44 
   2  -5 -14    1.21    0.33 
   2   5 -14    0.96    0.44 
   1  -5 -14   -0.74    0.36 
  -1  -5  14    0.20    0.42 
  -1  -5  14   -0.30    0.36 
   1  -5 -14   -0.19    0.29 
  -1  -5  14    0.01    0.33 
   1   5 -14    0.11    0.37 
   0  -5  14   -0.02    0.33 
   0  -5  14    0.15    0.24 
   0  -5 -14    0.24    0.29 
   0  -5 -14    0.34    0.24 
   0  -5  14    0.08    0.45 
   0   5 -14    1.21    0.44 
   1  -5  14    0.31    0.32 
   1  -5  14    0.00    0.24 
  -1  -5 -14    0.16    0.21 
  -1  -5 -14   -0.46    0.29 
  -1  -5 -14    0.29    0.60 
   1  -5  14    0.42    0.33 
  19   0 -15    1.69    0.46 
  18   0 -15   -0.07    0.52 
  18   0 -15    0.61    0.48 
  18   0 -15    1.29    0.42 
  17   0 -15    0.40    0.49 
  17   0 -15    0.85    0.52 
  17   0 -15   -0.04    0.41 
  16   0 -15    0.39    0.69 
  16   0 -15   -0.03    0.33 
  16   0 -15   -0.64    0.63 
  15   0 -15   -0.52    0.46 
  15   0 -15    0.32    0.49 
  15   0 -15    0.58    0.73 
  14   0 -15    0.25    0.51 
 -14   0  15   -0.16    0.38 
  14   0 -15   -0.40    0.72 
  14   0 -15    0.56    0.72 
  13   0 -15    3.13    0.87 
  13   0 -15    4.68    0.93 
 -13   0  15    3.38    0.62 
 -12   0  15    0.04    0.43 
  12   0 -15   -0.18    0.49 
  12   0 -15    0.31    0.72 
  12   0 -15   -0.24    0.77 
  11   0 -15   15.46    1.73 
 -11   0  15   13.42    1.57 
  11   0 -15   12.49    1.57 
  11   0 -15   16.69    1.77 
  10   0 -15    0.09    0.76 
  10   0 -15    0.95    0.80 
  10   0 -15    0.42    0.48 
 -10   0  15    0.21    0.51 
   9   0 -15    0.51    0.46 
   9   0 -15   -0.03    0.50 
  -9   0  15    0.08    0.56 
   9   0 -15    0.62    0.77 
   8   0 -15   -0.18    0.43 
  -8   0  15   -0.58    0.58 
   7   0 -15    4.25    0.98 
   7   0 -15    4.55    0.69 
   7   0 -15    4.60    0.93 
   6   0 -15   -0.70    0.65 
  -6   0  15    0.03    0.41 
   6   0 -15    0.19    0.77 
   6   0 -15   -0.30    0.41 
   5   0 -15    1.99    0.54 
   5   0 -15    2.64    0.85 
  -5   0  15    1.61    0.67 
   5   0 -15    1.54    0.48 
   4   0 -15    0.27    0.75 
   4   0 -15   -0.04    0.62 
   4   0 -15   -0.63    0.39 
  -4   0  15   -0.39    0.61 
   3   0 -15    0.04    0.41 
   3   0 -15    0.56    0.91 
   2   0 -15    0.21    0.42 
  -2   0  15   -0.34    0.42 
   2   0 -15   -0.20    0.58 
   2   0 -15    0.19    0.75 
   1   0 -15    5.70    1.00 
   1   0 -15    6.76    0.90 
  -1   0  15    5.78    0.97 
   1   0 -15    5.09    0.76 
   0   0 -15    0.15    0.51 
   0   0 -15    0.33    1.44 
   0   0  15    0.23    0.43 
   0   0 -15   -0.50    0.69 
   0   0 -15    0.28    0.55 
   0   0  15   -0.21    1.03 
  -1   0 -15   26.84    3.03 
  -1   0 -15   25.07    2.65 
  -1   0 -15   25.04    2.61 
  -1   0 -15   26.69    2.64 
   1   0  15   23.84    2.69 
   1   0  15   25.92    2.69 
  -2   0 -15   -0.92    0.54 
   2   0  15    0.29    0.40 
  -2   0 -15    0.42    0.79 
  -2   0 -15    0.78    0.52 
   2   0  15   -0.45    0.72 
  -2   0 -15   -0.18    0.63 
   3   0  15    1.48    0.68 
   3   0  15    2.17    0.62 
  -3   0 -15    0.94    0.53 
  -3   0 -15    2.15    1.06 
  -3   0 -15    1.64    0.50 
   4   0  15   -0.65    0.51 
  -4   0 -15    0.00    0.87 
   4   0  15   -1.43    0.59 
  -4   0 -15    1.10    0.59 
  -5   0 -15    1.61    1.45 
  -6   0 -15    0.48    0.51 
   6   0  15   -0.27    0.47 
   6   0  15    0.25    0.30 
  -6   0 -15    0.10    0.48 
   7   0  15    0.20    0.32 
   7   0  15    0.07    0.46 
  -7   0 -15    1.38    0.60 
   8   0  15   -0.14    0.40 
  -8   0 -15    0.27    0.35 
  18  -1 -15    2.06    0.45 
  18  -1 -15    1.02    0.43 
  18  -1 -15    2.07    0.74 
  18   1 -15    0.65    0.64 
  18   1 -15    1.39    0.56 
  18   1 -15    1.38    0.44 
  17  -1 -15    0.29    0.50 
  17  -1 -15    0.06    0.51 
  17  -1 -15    0.54    0.56 
  17   1 -15   -0.12    0.31 
  17   1 -15    0.03    0.52 
  17   1 -15   -0.09    0.55 
  16  -1 -15    3.17    0.81 
  16  -1 -15    2.83    0.61 
  16  -1 -15    2.47    0.48 
  16   1 -15    2.17    0.61 
  16   1 -15    2.15    0.71 
  16   1 -15    3.00    0.67 
  15  -1 -15    0.96    0.84 
 -15  -1  15   -0.12    0.46 
  15  -1 -15    0.51    0.52 
  15   1 -15    0.31    0.48 
  15   1 -15   -0.89    0.50 
  15   1 -15    0.27    0.65 
  14  -1 -15    1.89    0.90 
  14  -1 -15    2.44    0.90 
  14  -1 -15    1.25    0.53 
 -14  -1  15    0.98    0.51 
  14   1 -15    1.24    0.67 
  14   1 -15    0.52    0.52 
  14   1 -15    0.46    0.68 
  13  -1 -15    1.49    0.95 
 -13  -1  15    2.87    0.63 
  13  -1 -15    3.35    0.68 
  13  -1 -15    2.21    0.95 
  13   1 -15    3.15    0.66 
  13   1 -15    3.32    0.78 
  13   1 -15    2.69    0.62 
  12  -1 -15    1.60    0.92 
 -12  -1  15    2.18    0.60 
  12  -1 -15    1.70    0.59 
  12  -1 -15    1.87    0.93 
  12   1 -15    1.32    0.53 
  12   1 -15   -0.41    0.57 
  12   1 -15    1.56    0.71 
 -12   1  15    1.28    0.50 
 -11  -1  15    2.00    0.65 
  11  -1 -15    1.15    0.98 
  11  -1 -15    1.65    1.00 
  11  -1 -15    2.10    0.57 
  11   1 -15    2.61    0.75 
 -11   1  15    1.72    0.49 
  11   1 -15    2.12    0.59 
  11   1 -15    2.62    0.62 
  10  -1 -15    0.24    0.92 
  10  -1 -15   -0.49    0.94 
  10  -1 -15    0.70    0.48 
 -10  -1  15   -0.13    0.41 
  10   1 -15    0.05    0.64 
  10   1 -15    1.62    0.53 
  10   1 -15    1.89    0.73 
 -10   1  15    1.03    0.46 
   9  -1 -15    5.51    1.11 
  -9  -1  15    4.54    0.86 
   9  -1 -15    3.48    1.12 
   9  -1 -15    4.43    0.73 
   9   1 -15    5.12    0.93 
   9   1 -15    4.59    0.75 
   9   1 -15    6.55    1.01 
  -9   1  15    4.31    0.79 
  -8  -1  15    0.40    0.65 
   8  -1 -15    1.66    1.46 
   8  -1 -15    1.34    0.49 
   8   1 -15    1.26    0.70 
  -8   1  15    0.93    0.55 
   8   1 -15    2.43    0.56 
   8   1 -15    2.02    0.54 
   7  -1 -15    1.12    0.82 
   7  -1 -15    0.68    0.99 
  -7  -1  15    1.28    0.69 
   7  -1 -15    0.84    0.44 
   7   1 -15    0.06    0.68 
   7   1 -15    0.65    0.72 
   7   1 -15   -0.12    0.48 
  -7   1  15    0.58    0.52 
  -6  -1  15    0.00    1.17 
   6  -1 -15    0.16    0.77 
  -6  -1  15    0.65    0.50 
   6  -1 -15   -0.63    0.88 
   6  -1 -15   -0.68    0.38 
   6   1 -15    0.22    0.49 
   6   1 -15   -0.25    0.69 
   6   1 -15   -0.24    0.72 
  -5  -1  15    0.30    1.12 
   5  -1 -15    0.98    0.98 
   5  -1 -15    1.63    0.43 
   5  -1 -15   -0.81    0.70 
   5   1 -15    1.54    0.70 
   5   1 -15    0.47    1.61 
   5   1 -15    2.90    0.85 
  -5   1  15    1.59    0.94 
   5   1 -15    0.89    0.51 
  -4  -1  15   -0.47    0.88 
  -4  -1  15    0.04    0.89 
   4  -1 -15   -0.08    1.12 
   4  -1 -15   -0.48    0.35 
   4   1 -15   -0.74    0.74 
  -4   1  15   -0.35    0.40 
   4   1 -15   -0.27    0.66 
   4   1 -15   -0.55    0.50 
   4   1 -15   -2.52    1.03 
   3  -1 -15    0.14    0.35 
   3  -1 -15    0.25    0.42 
   3  -1 -15    0.31    0.56 
  -3  -1  15    0.89    0.54 
   3   1 -15    0.87    0.66 
   3   1 -15   -0.42    0.52 
   3   1 -15    0.20    0.72 
  -3   1  15    0.53    0.54 
   3   1 -15   -1.13    1.36 
   2  -1 -15   -0.39    0.35 
  -2  -1  15   -0.36    0.83 
  -2  -1  15    0.12    0.72 
   2  -1 -15    0.84    0.55 
   2  -1 -15    0.56    0.78 
   2   1 -15   -0.23    0.58 
   2   1 -15    0.39    0.74 
  -2   1  15    0.37    0.56 
   2   1 -15   -2.49    1.22 
   2   1 -15    0.17    0.64 
   1  -1 -15    1.80    0.58 
   1  -1 -15    1.44    0.58 
  -1  -1  15    2.69    0.83 
  -1  -1  15    0.60    0.77 
   1  -1 -15    0.82    0.39 
   1   1 -15    1.56    0.68 
   1   1 -15    0.15    1.19 
   1   1 -15    2.57    0.79 
   1   1 -15    1.02    0.69 
  -1   1  15    1.14    0.44 
   0  -1 -15   18.47    1.87 
   0  -1  15   17.44    1.96 
   0  -1  15   17.19    1.92 
   0  -1 -15   15.33    1.79 
   0  -1 -15   19.17    1.97 
   0   1  15   17.13    1.88 
   0   1 -15   18.91    2.23 
   0   1 -15   18.32    1.97 
   0   1 -15   15.07    1.89 
  -1  -1 -15    0.14    0.46 
  -1  -1 -15    0.91    0.65 
  -1  -1 -15    0.28    0.39 
   1  -1  15   -0.37    0.48 
   1  -1  15    0.44    0.69 
   1   1  15    0.51    0.50 
  -1   1 -15    0.95    0.69 
  -1   1 -15   -0.03    0.91 
   2  -1  15    1.22    0.68 
  -2  -1 -15    2.19    0.57 
  -2  -1 -15    1.75    0.50 
   2  -1  15    1.96    0.72 
  -2  -1 -15    1.20    0.67 
  -2   1 -15    0.83    0.92 
   2   1  15    1.62    0.43 
  -2   1 -15    1.54    0.75 
  -3  -1 -15    1.31    0.46 
  -3  -1 -15    1.08    0.47 
   3  -1  15    0.99    0.52 
  -3  -1 -15    1.70    0.50 
   3  -1  15    1.52    0.65 
   3   1  15    2.01    0.53 
  -3   1 -15    0.97    0.71 
  -3   1 -15    1.40    0.84 
  -4  -1 -15    4.67    0.74 
  -4  -1 -15    3.24    0.59 
   4  -1  15    3.14    0.59 
   4  -1  15    2.73    0.65 
   4   1  15    3.81    0.64 
  -4   1 -15    3.82    1.01 
  -4   1 -15    3.52    0.92 
  -5  -1 -15   -0.87    0.94 
   5  -1  15    0.88    0.40 
   5  -1  15    0.15    0.64 
  -5  -1 -15   -0.22    0.44 
  -5  -1 -15   -0.15    0.56 
  -5   1 -15    0.87    0.49 
   5   1  15   -0.39    0.39 
   6  -1  15    0.90    0.45 
   6  -1  15    1.38    0.60 
  -6  -1 -15    0.33    0.82 
  -6  -1 -15   -0.03    0.45 
  -6   1 -15    1.12    0.56 
   6   1  15    0.17    0.36 
  -7  -1 -15    0.65    0.74 
  -7  -1 -15    0.09    0.40 
   7  -1  15   -0.25    0.27 
   7  -1  15    0.92    0.46 
  -7   1 -15    0.76    0.34 
   7   1  15    0.29    0.25 
   8  -1  15    0.04    0.37 
  -8  -1 -15    0.25    0.67 
   8  -1  15   -1.12    0.48 
   8   1  15   -0.08    0.23 
  -8   1 -15   -0.03    0.28 
  17  -2 -15    1.02    0.70 
  17  -2 -15    1.70    0.61 
  17   2 -15    0.10    0.45 
  17   2 -15    2.23    0.41 
  16  -2 -15    0.26    0.56 
  16  -2 -15    0.00    0.76 
  16   2 -15   -0.10    0.44 
  16   2 -15    0.03    0.49 
 -15  -2  15    3.48    0.61 
  15  -2 -15    2.12    0.61 
  15  -2 -15    1.66    0.93 
  15   2 -15    2.06    0.59 
  15   2 -15    2.68    0.83 
  15   2 -15    2.19    0.52 
 -14  -2  15   10.81    1.25 
  14  -2 -15   10.54    1.60 
  14  -2 -15   10.40    1.27 
  14   2 -15   11.57    1.29 
 -13  -2  15    1.46    0.61 
  13  -2 -15    1.34    0.67 
  13   2 -15    0.23    0.60 
  13   2 -15    2.16    0.69 
  13   2 -15    1.74    0.53 
  12  -2 -15   -0.30    0.52 
 -12  -2  15    0.62    0.58 
  12   2 -15    0.28    0.70 
  12   2 -15    0.71    0.63 
  12   2 -15   -0.14    0.66 
  12   2 -15    1.07    1.70 
 -11  -2  15    6.24    0.93 
  11   2 -15    4.41    0.78 
  11   2 -15    2.25    1.12 
  11   2 -15    5.28    0.90 
  11   2 -15    6.48    1.50 
 -10  -2  15    4.41    0.95 
 -10  -2  15    4.74    0.88 
  10  -2 -15    5.48    0.80 
  10   2 -15    4.04    0.87 
  10   2 -15    6.38    1.47 
  10   2 -15    4.45    0.88 
  10   2 -15    4.09    0.87 
  -9  -2  15    8.37    1.28 
   9  -2 -15    6.85    1.03 
  -9  -2  15    8.39    1.14 
   9   2 -15    7.34    1.10 
   9   2 -15    5.43    1.04 
   9   2 -15    6.64    1.54 
   9   2 -15    7.53    1.12 
  -8  -2  15    0.44    0.75 
  -8  -2  15    0.16    0.70 
   8  -2 -15    0.11    0.48 
   8   2 -15    0.41    0.68 
   8   2 -15   -0.50    0.68 
   8   2 -15    0.36    0.70 
   8   2 -15    1.08    1.19 
  -7  -2  15    4.05    0.86 
   7  -2 -15    0.99    1.19 
   7  -2 -15    0.52    0.98 
  -7  -2  15    2.41    0.81 
   7  -2 -15    2.61    0.64 
   7   2 -15    1.95    0.80 
  -7   2  15    2.94    0.59 
   7   2 -15    4.68    1.25 
   7   2 -15    2.45    0.61 
   7   2 -15    3.77    0.80 
   6  -2 -15    0.72    1.09 
  -6  -2  15    0.99    0.79 
   6  -2 -15    0.42    0.42 
  -6  -2  15    1.72    0.79 
   6  -2 -15    0.85    0.85 
   6   2 -15    0.48    0.74 
   6   2 -15    0.60    0.89 
   6   2 -15    0.15    0.80 
   6   2 -15    0.61    0.89 
  -6   2  15   -0.07    0.44 
  -5  -2  15    1.38    0.83 
   5  -2 -15    0.73    0.40 
   5  -2 -15    1.21    0.72 
   5  -2 -15    0.11    1.01 
  -5  -2  15    2.32    0.77 
   5   2 -15    1.19    0.94 
   5   2 -15   -0.90    1.08 
   5   2 -15    0.75    0.74 
  -5   2  15    1.20    0.57 
   4  -2 -15    1.05    0.66 
  -4  -2  15    0.50    0.75 
   4  -2 -15    0.75    0.39 
  -4  -2  15    0.65    0.85 
  -4  -2  15    1.46    0.75 
   4  -2 -15    1.63    0.96 
   4   2 -15    0.13    0.74 
   4   2 -15    1.00    0.71 
   4   2 -15    0.55    0.96 
  -4   2  15    1.47    0.50 
  -3  -2  15    0.72    0.89 
  -3  -2  15    2.71    0.82 
  -3  -2  15    1.41    0.62 
   3  -2 -15    1.22    0.90 
   3  -2 -15    1.99    0.43 
   3  -2 -15    1.71    0.64 
  -3   2  15    1.83    0.52 
   3   2 -15    1.72    0.81 
   3   2 -15    0.85    1.01 
  -2  -2  15    0.96    0.91 
   2  -2 -15    2.57    0.64 
   2  -2 -15    2.34    0.60 
  -2  -2  15    1.66    0.62 
   2  -2 -15    1.62    0.40 
  -2  -2  15    1.67    0.80 
  -2   2  15    1.60    0.51 
   2   2 -15    2.31    1.01 
   2   2 -15    0.54    0.80 
  -1  -2  15    0.11    0.53 
  -1  -2  15    0.06    0.91 
  -1  -2  15    0.55    0.74 
   1  -2 -15   -0.04    0.33 
   1  -2 -15    0.36    0.47 
   1   2 -15    0.20    0.86 
   1   2 -15    0.14    0.77 
  -1   2  15    0.55    0.43 
   0  -2 -15    0.57    0.36 
   0  -2 -15    0.82    0.45 
   0  -2  15    0.59    0.95 
   0  -2  15    0.52    0.73 
   0  -2  15   -0.19    0.53 
   0   2 -15   -0.65    0.81 
   0   2  15    0.80    0.45 
   0   2 -15    0.93    0.78 
   1  -2  15    1.11    0.54 
  -1  -2 -15    1.23    0.35 
   1  -2  15    1.02    0.96 
  -1  -2 -15    1.41    0.39 
   1  -2  15    0.55    0.69 
  -1   2 -15    1.01    0.80 
   1   2  15    1.98    0.46 
  -1   2 -15    0.47    1.00 
  -2  -2 -15    0.55    0.35 
   2  -2  15    0.92    1.05 
  -2  -2 -15   -0.17    0.38 
   2  -2  15    0.19    0.48 
   2  -2  15    1.02    0.64 
   2   2  15    0.88    0.41 
  -2   2 -15   -0.19    0.73 
  -3  -2 -15    0.35    0.38 
   3  -2  15   -0.53    0.60 
  -3  -2 -15    0.63    0.36 
   3  -2  15   -0.26    0.57 
   3  -2  15   -1.65    1.38 
   3   2  15    0.32    0.27 
  -3   2 -15    0.22    0.69 
  -4  -2 -15    0.75    0.38 
  -4  -2 -15    0.32    0.43 
   4  -2  15    1.58    0.67 
   4  -2  15    0.06    0.46 
  -4   2 -15    1.03    1.20 
   5  -2  15    0.99    0.45 
  -5  -2 -15    1.38    0.34 
   5  -2  15    0.60    0.41 
  -5  -2 -15    0.88    0.36 
  -5   2 -15    1.27    0.42 
   5   2  15    0.94    0.35 
  -6  -2 -15    1.29    0.47 
  -6  -2 -15    1.11    0.41 
   6  -2  15    0.67    0.31 
   6   2  15    1.45    0.33 
  -6   2 -15    0.88    0.34 
  -7  -2 -15    0.06    0.27 
   7  -2  15    0.18    0.36 
  -7   2 -15    0.10    0.25 
   7   2  15    0.09    0.20 
  16   3 -15    0.22    0.52 
  16   3 -15    1.91    0.95 
  15  -3 -15   -0.15    0.84 
  15   3 -15    0.81    0.40 
  15   3 -15    1.15    0.88 
  14  -3 -15    0.94    0.79 
 -14  -3  15    0.21    0.47 
  14   3 -15    0.09    0.39 
  14   3 -15    0.06    0.59 
  13  -3 -15   -0.41    0.63 
 -13  -3  15   -0.69    0.55 
  13   3 -15   -0.14    0.82 
  13   3 -15   -0.25    0.42 
  12  -3 -15    0.19    0.76 
  12   3 -15   -0.73    0.80 
  12   3 -15    0.33    0.89 
  11  -3 -15    1.18    0.79 
 -11  -3  15    1.26    0.69 
  11   3 -15    0.97    0.67 
  11   3 -15    0.23    0.71 
  10  -3 -15    0.93    0.61 
 -10  -3  15    0.95    0.66 
 -10  -3  15   -0.12    0.50 
  10   3 -15    0.40    0.68 
  10   3 -15    1.31    0.87 
  -9  -3  15    1.55    0.78 
  -9  -3  15    2.22    0.70 
   9  -3 -15    1.43    0.59 
   9   3 -15    2.83    0.68 
   9   3 -15    0.52    0.72 
   8  -3 -15    2.36    0.71 
  -8  -3  15    2.39    0.58 
  -8  -3  15    2.74    0.89 
   8   3 -15    3.92    0.94 
   8   3 -15    2.44    0.82 
  -7  -3  15    2.15    0.65 
   7  -3 -15    2.25    0.59 
  -7  -3  15    3.15    0.62 
  -7  -3  15    2.65    0.91 
   7   3 -15    2.51    0.93 
   7   3 -15    3.57    0.89 
  -6  -3  15   -0.02    0.55 
  -6  -3  15    0.00    0.69 
  -6  -3  15    0.16    0.64 
   6   3 -15   -0.13    0.80 
   6   3 -15   -0.50    0.79 
  -5  -3  15    0.49    0.57 
  -5  -3  15    0.55    0.69 
   5  -3 -15    0.02    0.79 
  -5  -3  15    0.28    0.91 
   5   3 -15    0.58    0.88 
   5   3 -15    0.07    0.55 
  -4  -3  15    0.44    1.00 
  -4  -3  15    0.34    0.56 
   4  -3 -15    1.33    0.63 
  -4  -3  15    0.23    0.77 
   4  -3 -15   -0.13    0.65 
  -4  -3  15    2.25    0.72 
   4  -3 -15    1.47    1.05 
   4   3 -15    0.21    0.84 
   4   3 -15   -0.74    0.88
[truncated: 87,403 more chars]
